# Supplementary material for: Canalization of the Polygenic Risk for Common Diseases and Traits in the UK Biobank Cohort
Source: Mol Biol Evol. 2022 Mar 11;39(4):msac053. doi: 10.1093/molbev/msac053 (PMC9004416; doi:10.1093/molbev/msac053)
Supplement: msac053_Supplementary_Data [file msac053_supplementary_data.zip]

Archive with 7 entries (7 files):
- SupplementaryFigures_Nagpal.pdf
- TableS1_PGSxEmatrix.xlsx
- TableS2_DeparturedeltasBinary.xlsx
- TableS3_PRSmeansd_exposurewise.xlsx
- TableS4_ExposuresUKB.xlsx
- TableS5_TraitsGWASPRS.xlsx
- TableS6_estimate_Pinteraction.xlsx
