# Supplementary material for: Canalization of the Polygenic Risk for Common Diseases and Traits in the UK Biobank Cohort
Source: Mol Biol Evol. 2022 Mar 11;39(4):msac053. doi: 10.1093/molbev/msac053 (PMC9004416; doi:10.1093/molbev/msac053)
Supplement: msac053_Supplementary_Data [file msac053_supplementary_data.zip › TableS1_PGSxEmatrix.xlsx]

## Sheet: Sheet1
		Table S1. PRSxE for 151 environmental exposures and 10 traits (7 binary and 3 continuous) of the UK Biobank
	desc	Field	Category	Sub.Category	CAD	T2D	BMIObesity	WHRObesity	CollegeAttainment	Depression	IBD	BMI	WHR	EA
	Beef intake	f.1369.0.0	Diet	Non-vegetarian	No	No	Yes_suggestive_Canalization	No	No	No	No	No	No	Yes_suggestive_Decanalization
	Bread Intake	f.1438.0.0	Diet	Vegetarian	No	Yes_suggestive_Decanalization	Yes_suggestive_Decanalization	No	No	No	No	Yes_conservative_Decanalization	Yes_conservative_Canalization	Yes_conservative_Decanalization
	Bread type	f.1448.0.0	Diet	Vegetarian	No	No	No	No	No	No	Yes_conservative_Decanalization	Yes_suggestive_Decanalization	Yes_conservative_Canalization	Yes_conservative_Decanalization
	Cereal intake	f.1458.0.0	Diet	Vegetarian	No	No	No	No	No	No	No	Yes_suggestive_Decanalization	No	No
	Cheese Intake	f.1408.0.0	Diet	Vegetarian	Yes_suggestive_Decanalization	No	Yes_conservative_Canalization	Yes_suggestive_Decanalization	Yes_suggestive_Decanalization	No	No	No	No	Yes_conservative_Decanalization
	coffee intake	f.1498.0.0	Diet	Non-alcoholic drinks	No	Yes_suggestive_Decanalization	No	No	Yes_suggestive_Decanalization	Yes_suggestive_Canalization	No	No	No	No
	Cooked vegetable intake	f.1289.0.0	Diet	Vegetarian	No	No	No	No	Yes_suggestive_Decanalization	No	No	No	No	No
	dried fruit intake	f.1319.0.0	Diet	Vegetarian	No	No	No	No	No	No	No	Yes_conservative_Decanalization	No	No
	fresh fruit intake	f.1309.0.0	Diet	Vegetarian	No	No	No	No	Yes_suggestive_Canalization	No	No	No	Yes_conservative_Canalization	No
	Lamb intake	f.1379.0.0	Diet	Non-vegetarian	No	No	No	No	Yes_conservative_Decanalization	No	No	No	No	No
	Non-oily fish intake	f.1339.0.0	Diet	Non-vegetarian	No	No	No	No	No	No	No	No	No	Yes_conservative_Decanalization
	Oily fish intake	f.1329.0.0	Diet	Non-vegetarian	Yes_suggestive_Decanalization	No	Yes_suggestive_Decanalization	No	Yes_suggestive_Canalization	No	No	Yes_conservative_Decanalization	No	No
	Pork Intake	f.1389.0.0	Diet	Non-vegetarian	No	No	No	No	Yes_suggestive_Canalization	No	No	Yes_suggestive_Decanalization	No	No
	Poultry intake	f.1359.0.0	Diet	Non-vegetarian	No	No	No	Yes_suggestive_Decanalization	Yes_suggestive_Decanalization	No	No	Yes_suggestive_Decanalization	No	Yes_conservative_Decanalization
	Processed meat intake	f.1349.0.0	Diet	Non-vegetarian	No	No	Yes_suggestive_Decanalization	No	No	No	No	Yes_conservative_Decanalization	Yes_conservative_Canalization	No
	raw vegetable intake	f.1299.0.0	Diet	Vegetarian	No	No	No	No	No	No	No	Yes_conservative_Decanalization	Yes_conservative_Canalization	No
	salt added to food	f.1478.0.0	Diet	Vegetarian	No	No	Yes_suggestive_Canalization	No	Yes_conservative_Canalization	No	No	No	No	No
	tea intake	f.1488.0.0	Diet	Non-alcoholic drinks	No	No	No	No	Yes_suggestive_Decanalization	Yes_suggestive_Canalization	No	Yes_conservative_Decanalization	No	No
	water intake	f.1528.0.0	Diet	Non-alcoholic drinks	Yes_suggestive_Decanalization	No	No	Yes_suggestive_Canalization	No	No	No	Yes_conservative_Decanalization	Yes_conservative_Canalization	No
	adopted as child	f.1767.0.0	Early Life Factors		No	No	No	No	Yes_conservative_Decanalization	No	No	No	No	No
	birth weight	f.20022.0.0	Early Life Factors		No	No	Yes_conservative_Decanalization	No	Yes_suggestive_Decanalization	No	No	No	No	No
	body size at age 10	f.1687.0.0	Early Life Factors		No	No	Yes_conservative_Canalization	Yes_conservative_Decanalization	No	No	No	Yes_conservative_Decanalization	Yes_conservative_Decanalization	No
	breastfed as baby	f.1677.0.0	Early Life Factors		Yes_suggestive_Decanalization	No	No	No	No	No	No	Yes_suggestive_Decanalization	No	No
	childhood sunburn ocations	f.1737.0.0	Early Life Factors		No	No	No	No	No	No	No	No	No	No
	gender	f.31.0.0	Early Life Factors		Yes_conservative_Decanalization	Yes_suggestive_Decanalization	No	No	No	No	No	Yes_conservative_Canalization	No	No
	height size at age 10	f.1697.0.0	Early Life Factors		No	No	No	No	No	No	No	No	No	No
	left/right handed	f.1707.0.0	Early Life Factors		No	No	No	Yes_suggestive_Decanalization	No	No	No	No	No	No
	maternal smoking at birth	f.1787.0.0	Early Life Factors		No	Yes_suggestive_Decanalization	Yes_conservative_Decanalization	No	No	Yes_suggestive_Canalization	No	Yes_suggestive_Decanalization	No	Yes_suggestive_Decanalization
	part of multiple birth	f.1777.0.0	Early Life Factors		No	No	No	No	Yes_conservative_Canalization	No	No	No	No	No
	adopted mother still alive	f.3942.0.0	Familial	mother	No	No	No	No	No	No	No	No	No	No
	birth weight of first child	f.2744.0.0	Familial	other	No	No	No	No	No	No	Yes_conservative_Decanalization	No	No	Yes_suggestive_Decanalization
	exposure to tobacco smoke at home	f.1269.0.0	Familial	other	No	No	No	No	Yes_conservative_Canalization	No	No	Yes_suggestive_Decanalization	No	No
	father still alive	f.1797.0.0	Familial	father	Yes_conservative_Decanalization	Yes_suggestive_Decanalization	Yes_conservative_Canalization	No	Yes_conservative_Decanalization	No	No	No	No	Yes_conservative_Canalization
	father_alzheimer	f.20107.0.0	Familial	father	No	No	No	No	Yes_conservative_Canalization	No	No	No	No	No
	father_bp	f.20107.0.0	Familial	father	Yes_suggestive_Decanalization	No	No	No	No	No	No	No	No	Yes_conservative_Canalization
	father_depression	f.20107.0.0	Familial	father	No	No	No	No	No	No	No	No	No	No
	father_diabetes	f.20107.0.0	Familial	father	No	Yes_conservative_Decanalization	Yes_suggestive_Decanalization	Yes_conservative_Decanalization	No	No	No	Yes_suggestive_Decanalization	No	Yes_conservative_Decanalization
	father_heartdisease	f.20107.0.0	Familial	father	No	No	No	No	No	No	No	No	No	No
	father_illness	f.20107.0.0	Familial	father	Yes_suggestive_Decanalization	No	No	No	No	No	No	Yes_suggestive_Decanalization	No	No
	father_stroke	f.20107.0.0	Familial	father	No	No	No	No	No	Yes_suggestive_Canalization	No	No	No	Yes_suggestive_Decanalization
	fathers age	f.2946.0.0	Familial	father	No	No	No	No	Yes_conservative_Canalization	No	No	No	No	No
	fathers age at death	f.1807.0.0	Familial	father	No	No	No	Yes_suggestive_Canalization	No	Yes_suggestive_Decanalization	No	Yes_suggestive_Decanalization	No	Yes_conservative_Decanalization
	mother_alzheimer	f.20110.0.0	Familial	mother	No	No	No	No	No	No	No	No	No	No
	mother_bp	f.20110.0.0	Familial	mother	No	No	No	No	No	No	No	No	No	Yes_conservative_Canalization
	mother_depression	f.20110.0.0	Familial	mother	No	No	No	No	Yes_suggestive_Decanalization	No	No	No	No	No
	mother_diabetes	f.20110.0.0	Familial	mother	No	No	Yes_conservative_Decanalization	Yes_suggestive_Decanalization	Yes_suggestive_Decanalization	No	No	Yes_conservative_Decanalization	No	Yes_conservative_Decanalization
	mother_heartdisease	f.20110.0.0	Familial	mother	No	No	No	Yes_suggestive_Decanalization	Yes_suggestive_Decanalization	No	No	No	No	No
	mother_illness	f.20110.0.0	Familial	mother	No	Yes_suggestive_Decanalization	Yes_suggestive_Decanalization	No	Yes_conservative_Decanalization	No	No	Yes_suggestive_Decanalization	No	No
	mother_stroke	f.20110.0.0	Familial	mother	No	No	No	No	Yes_suggestive_Decanalization	No	No	Yes_conservative_Decanalization	No	No
	mothers age	f.1845.0.0	Familial	mother	No	No	Yes_conservative_Decanalization	No	No	Yes_conservative_Decanalization	No	Yes_suggestive_Decanalization	No	No
	mothers age at death	f.3526.0.0	Familial	mother	No	No	No	Yes_suggestive_Canalization	No	No	No	Yes_suggestive_Decanalization	No	Yes_conservative_Decanalization
	no in household	f.709.0.0	Familial	other	No	No	No	No	Yes_conservative_Decanalization	No	No	No	Yes_conservative_Decanalization	Yes_suggestive_Canalization
	no of adopted brothers	f.3972.0.0	Familial	siblings	No	No	No	No	Yes_conservative_Decanalization	No	No	No	No	No
	no of adopted sisters	f.3982.0.0	Familial	siblings	No	No	No	No	No	No	No	No	No	No
	no of live births	f.2734.0.0	Familial	other	No	No	No	No	No	No	No	Yes_suggestive_Canalization	No	No
	no of older siblings	f.5057.0.0	Familial	siblings	No	No	Yes_suggestive_Canalization	No	No	Yes_suggestive_Canalization	No	No	No	No
	non accidental death in close genetic family	f.4501.0.0	Familial	other	No	No	Yes_suggestive_Canalization	No	No	No	No	No	No	No
	number of children fathered	f.2405.0.0	Familial	other	No	No	Yes_suggestive_Canalization	Yes_conservative_Decanalization	Yes_suggestive_Decanalization	Yes_suggestive_Decanalization	No	Yes_suggestive_Canalization	No	No
	number of full brothers	f.1873.0.0	Familial	siblings	No	No	No	Yes_suggestive_Canalization	Yes_conservative_Canalization	No	No	Yes_suggestive_Decanalization	No	No
	number of full sisters	f.1883.0.0	Familial	siblings	No	No	No	Yes_suggestive_Canalization	No	Yes_suggestive_Decanalization	No	Yes_suggestive_Decanalization	No	Yes_conservative_Canalization
	sibling_alzheimer	f.20111.0.0	Familial	siblings	No	No	No	No	No	No	No	No	No	No
	sibling_bp	f.20111.0.0	Familial	siblings	No	Yes_suggestive_Decanalization	No	No	Yes_suggestive_Decanalization	No	Yes_conservative_Decanalization	No	No	Yes_suggestive_Decanalization
	sibling_depression	f.20111.0.0	Familial	siblings	Yes_suggestive_Decanalization	No	No	No	Yes_conservative_Canalization	No	No	No	No	No
	sibling_diabetes	f.20111.0.0	Familial	siblings	No	No	No	No	Yes_conservative_Decanalization	No	No	Yes_suggestive_Decanalization	No	Yes_conservative_Decanalization
	sibling_heartdisease	f.20111.0.0	Familial	siblings	No	No	No	No	Yes_conservative_Decanalization	No	No	No	No	No
	sibling_illness	f.20111.0.0	Familial	siblings	No	No	No	No	Yes_suggestive_Decanalization	No	No	Yes_suggestive_Decanalization	Yes_suggestive_Decanalization	No
	sibling_stroke	f.20111.0.0	Familial	siblings	No	No	No	No	Yes_conservative_Decanalization	No	No	No	No	No
	smokers in household	f.1259.0.0	Familial	other	No	No	No	No	Yes_conservative_Canalization	No	No	Yes_suggestive_Decanalization	No	No
	age asthma diagnosed	f.3786.0.0	General Health	Breathing	No	Yes_suggestive_Decanalization	Yes_conservative_Canalization	No	Yes_suggestive_Decanalization	No	No	Yes_suggestive_Decanalization	No	Yes_suggestive_Canalization
	age started wearing glasses	f.2217.0.0	General Health	Eyesight	No	No	No	No	No	Yes_suggestive_Decanalization	No	Yes_suggestive_Decanalization	No	Yes_suggestive_Decanalization
	wear glasses/contact lenses	f.2207.0.0	General Health	Eyesight	No	No	No	No	Yes_conservative_Decanalization	No	No	No	No	Yes_conservative_Canalization
	Alcohol intake frequency	f.1558.0.0	Lifestyle	Alcohol	No	Yes_conservative_Decanalization	No	Yes_conservative_Canalization	No	Yes_suggestive_Canalization	No	Yes_conservative_Decanalization	Yes_conservative_Canalization	Yes_suggestive_Decanalization
	alcohol status	f.20117.0.0	Lifestyle	Alcohol	No	No	Yes_suggestive_Canalization	Yes_suggestive_Canalization	Yes_conservative_Decanalization	No	No	Yes_suggestive_Decanalization	Yes_conservative_Canalization	No
	Alcohol taken with meals	f.1618.0.0	Lifestyle	Alcohol	No	Yes_suggestive_Decanalization	No	No	Yes_suggestive_Canalization	No	No	Yes_suggestive_Decanalization	No	Yes_conservative_Decanalization
	avg monthly intake of other alcoholic drinks	f.4462.0.0	Lifestyle	Alcohol	No	No	No	No	No	No	No	No	No	No
	Avg weekly beer+cider	f.1588.0.0	Lifestyle	Alcohol	Yes_conservative_Decanalization	No	Yes_suggestive_Decanalization	No	No	No	Yes_suggestive_Canalization	No	No	Yes_suggestive_Decanalization
	Avg weekly champagne+white wine intake	f.1578.0.0	Lifestyle	Alcohol	No	No	No	No	No	No	No	Yes_conservative_Decanalization	No	No
	Avg weekly fortified wine	f.1608.0.0	Lifestyle	Alcohol	No	No	Yes_suggestive_Decanalization	No	No	No	No	No	No	No
	avg weekly intake of other alcoholic drinks	f.5364.0.0	Lifestyle	Alcohol	No	No	No	No	No	No	No	No	No	No
	Avg weekly red wine intake	f.1568.0.0	Lifestyle	Alcohol	No	No	No	Yes_suggestive_Canalization	Yes_conservative_Canalization	Yes_suggestive_Decanalization	No	Yes_conservative_Decanalization	Yes_conservative_Canalization	Yes_suggestive_Canalization
	Avg weekly spirits	f.1598.0.0	Lifestyle	Alcohol	No	No	No	No	No	No	No	Yes_suggestive_Decanalization	Yes_suggestive_Canalization	Yes_suggestive_Decanalization
	current tobaco smoking	f.1239.0.0	Lifestyle	Smoking	Yes_suggestive_Decanalization	No	Yes_suggestive_Canalization	Yes_suggestive_Canalization	No	Yes_suggestive_Canalization	No	No	Yes_suggestive_Canalization	No
	Daytime dozing	f.1220.0.0	Lifestyle	Sleep	No	No	No	Yes_suggestive_Canalization	Yes_suggestive_Decanalization	No	No	Yes_conservative_Decanalization	No	Yes_conservative_Canalization
	distance bw home and work	f.796.0.0	Lifestyle	Job	No	No	No	No	No	No	No	Yes_suggestive_Canalization	No	Yes_conservative_Canalization
	duration of moderate act	f.894.0.0	Lifestyle	Exercise	No	No	Yes_suggestive_Decanalization	Yes_suggestive_Canalization	Yes_suggestive_Decanalization	No	No	Yes_suggestive_Decanalization	No	Yes_conservative_Decanalization
	duration of vigorous act	f.914.0.0	Lifestyle	Exercise	No	No	No	No	No	Yes_conservative_Decanalization	No	Yes_conservative_Decanalization	No	No
	duration of walks	f.874.0.0	Lifestyle	Exercise	No	No	Yes_conservative_Decanalization	No	Yes_suggestive_Decanalization	Yes_suggestive_Decanalization	No	Yes_suggestive_Decanalization	No	Yes_conservative_Decanalization
	exposure to tobacco smoke outside	f.1279.0.0	Lifestyle	Smoking	No	Yes_suggestive_Decanalization	Yes_suggestive_Decanalization	No	No	No	No	Yes_suggestive_Decanalization	No	No
	freq of stair climbing in last 4 wks	f.943.0.0	Lifestyle	Exercise	No	Yes_suggestive_Decanalization	No	No	No	No	No	Yes_conservative_Decanalization	No	No
	frequency of exercise in last 4 wks	f.3637.0.0	Lifestyle	Exercise	No	No	Yes_suggestive_Decanalization	No	No	No	No	Yes_suggestive_Decanalization	No	No
	getting up in morning	f.1170.0.0	Lifestyle	Sleep	No	No	Yes_suggestive_Decanalization	No	No	No	No	Yes_conservative_Decanalization	Yes_conservative_Canalization	No
	hot drink temperature	f.1518.0.0	Lifestyle	Diet	No	Yes_suggestive_Decanalization	No	No	No	Yes_suggestive_Canalization	Yes_suggestive_Decanalization	Yes_conservative_Decanalization	No	No
	jobs involved heavy physical work	f.816.0.0	Lifestyle	Job	No	No	Yes_conservative_Canalization	Yes_suggestive_Canalization	Yes_conservative_Decanalization	No	No	No	No	Yes_conservative_Decanalization
	jobs involved shift work	f.826.0.0	Lifestyle	Job	No	No	No	No	Yes_conservative_Decanalization	No	No	Yes_suggestive_Decanalization	No	Yes_conservative_Decanalization
	jobs involved walking standing	f.806.0.0	Lifestyle	Job	No	No	Yes_suggestive_Canalization	No	Yes_conservative_Decanalization	No	No	No	No	Yes_suggestive_Decanalization
	length of mobile phone use	f.1110.0.0	Lifestyle	Mobile	No	Yes_suggestive_Decanalization	No	Yes_conservative_Canalization	Yes_suggestive_Canalization	No	No	No	No	Yes_conservative_Canalization
	morning evening person	f.1180.0.0	Lifestyle	Sleep	No	No	No	No	No	No	No	Yes_suggestive_Decanalization	No	No
	Nap during the day	f.1190.0.0	Lifestyle	Sleep	No	Yes_conservative_Decanalization	No	No	No	No	No	Yes_conservative_Decanalization	No	Yes_suggestive_Canalization
	no days vigorous act	f.904.0.0	Lifestyle	Exercise	No	Yes_conservative_Decanalization	No	Yes_suggestive_Decanalization	No	No	No	Yes_conservative_Decanalization	Yes_suggestive_Decanalization	No
	no hrs of work in a week	f.767.0.0	Lifestyle	Job	No	Yes_conservative_Decanalization	No	Yes_suggestive_Canalization	No	No	No	No	Yes_conservative_Canalization	No
	no of cigarettes currently smoked daily	f.3456.0.0	Lifestyle	Smoking	No	No	No	No	No	No	No	No	No	No
	number of days per week of 10+ min physical act	f.884.0.0	Lifestyle	Exercise	No	No	No	No	No	No	No	Yes_conservative_Decanalization	No	No
	number of days walked 10+min	f.864.0.0	Lifestyle	Exercise	No	No	No	No	No	Yes_suggestive_Decanalization	No	Yes_conservative_Decanalization	No	No
	past tobacco smoking	f.1249.0.0	Lifestyle	Smoking	Yes_suggestive_Decanalization	Yes_suggestive_Decanalization	No	No	No	No	Yes_suggestive_Decanalization	No	No	Yes_conservative_Canalization
	plays computer games	f.2237.0.0	Lifestyle	TV/Computer	No	No	Yes_suggestive_Decanalization	No	No	No	No	Yes_suggestive_Decanalization	No	No
	pleasure walk	f.971.0.0	Lifestyle	Exercise	Yes_suggestive_Decanalization	No	No	No	Yes_suggestive_Decanalization	Yes_suggestive_Canalization	No	No	No	No
	portion size	f.100010.0.0	Lifestyle	Diet	No	No	No	No	No	No	No	No	No	No
	Sleep duration	f.1160.0.0	Lifestyle	Sleep	No	No	No	No	Yes_suggestive_Decanalization	No	No	No	No	No
	smoking status	f.20116.0.0	Lifestyle	Smoking	Yes_suggestive_Decanalization	Yes_suggestive_Decanalization	No	No	No	Yes_suggestive_Canalization	No	No	No	Yes_conservative_Canalization
	Snoring	f.1210.0.0	Lifestyle	Sleep	No	No	No	Yes_suggestive_Canalization	No	No	No	Yes_conservative_Decanalization	Yes_conservative_Canalization	Yes_suggestive_Decanalization
	strenous sport	f.991.0.0	Lifestyle	Exercise	No	No	No	No	Yes_conservative_Decanalization	No	No	No	No	No
	time employed in current job	f.757.0.0	Lifestyle	Job	No	No	No	No	No	No	No	No	No	No
	time spend out in summer	f.1050.0.0	Lifestyle	Social	No	No	No	No	Yes_conservative_Decanalization	No	No	Yes_conservative_Canalization	No	No
	time spend out in winter	f.1060.0.0	Lifestyle	Social	No	No	No	No	Yes_conservative_Decanalization	Yes_suggestive_Decanalization	No	Yes_suggestive_Canalization	No	Yes_conservative_Decanalization
	time spent driving	f.1090.0.0	Lifestyle	Social	No	No	No	Yes_conservative_Canalization	Yes_suggestive_Canalization	No	No	No	Yes_conservative_Canalization	Yes_conservative_Canalization
	time spent using computer	f.1080.0.0	Lifestyle	TV/Computer	No	Yes_suggestive_Decanalization	No	Yes_suggestive_Canalization	No	No	No	Yes_conservative_Decanalization	No	No
	time spent watching TV	f.1070.0.0	Lifestyle	TV/Computer	Yes_suggestive_Decanalization	Yes_suggestive_Decanalization	No	No	Yes_conservative_Decanalization	No	No	Yes_suggestive_Decanalization	No	Yes_conservative_Decanalization
	transport type to job	f.6143.0.0	Lifestyle	Job	No	No	No	No	Yes_conservative_Decanalization	No	No	Yes_suggestive_Decanalization	No	Yes_conservative_Decanalization
	usual side of head for mobile ph use	f.1150.0.0	Lifestyle	Mobile	No	No	No	No	No	No	No	Yes_suggestive_Decanalization	No	No
	Variation in diet	f.1548.0.0	Lifestyle	Diet	No	No	No	No	No	No	No	Yes_suggestive_Decanalization	No	No
	walk pace	f.924.0.0	Lifestyle	Exercise	No	Yes_conservative_Decanalization	Yes_conservative_Decanalization	No	No	Yes_suggestive_Canalization	No	Yes_conservative_Decanalization	No	No
	weekly usage of mobile phone in last 3 mnths	f.1120.0.0	Lifestyle	Mobile	No	No	No	No	Yes_suggestive_Decanalization	Yes_suggestive_Decanalization	No	No	Yes_conservative_Canalization	Yes_suggestive_Canalization
	able to confide	f.2110.0.0	Psychosocial Factors	Social	No	No	No	No	No	No	No	Yes_suggestive_Decanalization	No	No
	bipolar disorder	f.20122.0.0	Psychosocial Factors	Mental health	No	No	No	No	No	No	No	No	No	No
	family relationship satisfaction	f.4559.0.0	Psychosocial Factors	Mental health	Yes_suggestive_Canalization	No	No	No	Yes_conservative_Decanalization	No	No	No	No	No
	fed-up feelings	f.1960.0.0	Psychosocial Factors	Mental health	No	No	No	No	Yes_conservative_Canalization	No	No	Yes_conservative_Decanalization	Yes_conservative_Decanalization	No
	financial satifaction	f.4581.0.0	Psychosocial Factors	Mental health	No	No	Yes_suggestive_Decanalization	No	No	No	No	Yes_suggestive_Decanalization	No	Yes_suggestive_Decanalization
	frequency of friend/family visit	f.1031.0.0	Psychosocial Factors	Social	No	No	No	No	No	No	No	No	No	Yes_conservative_Decanalization
	guilty	f.2030.0.0	Psychosocial Factors	Mental health	Yes_suggestive_Decanalization	No	No	Yes_suggestive_Canalization	No	No	No	Yes_suggestive_Decanalization	Yes_conservative_Canalization	No
	happiness	f.4526.0.0	Psychosocial Factors	Mental health	No	No	No	No	Yes_conservative_Decanalization	No	No	No	No	No
	irritability	f.1940.0.0	Psychosocial Factors	Mental health	No	No	No	No	No	No	No	Yes_suggestive_Decanalization	No	Yes_conservative_Decanalization
	longest period of depression	f.4609.0.0	Psychosocial Factors	Mental health	Yes_suggestive_Canalization	No	No	No	No	No	No	No	No	No
	lonliness	f.2020.0.0	Psychosocial Factors	Mental health	No	No	No	Yes_conservative_Decanalization	Yes_conservative_Canalization	Yes_suggestive_Canalization	No	Yes_conservative_Decanalization	Yes_conservative_Decanalization	No
	miserableness	f.1930.0.0	Psychosocial Factors	Mental health	No	No	No	Yes_suggestive_Canalization	Yes_suggestive_Canalization	No	No	Yes_suggestive_Decanalization	Yes_conservative_Canalization	No
	mood swings	f.1920.0.0	Psychosocial Factors	Mental health	No	No	No	No	Yes_conservative_Canalization	No	No	Yes_suggestive_Decanalization	Yes_conservative_Decanalization	Yes_conservative_Canalization
	number of depression episodes	f.4620.0.0	Psychosocial Factors	Mental health	No	No	No	No	Yes_suggestive_Canalization	No	No	No	No	No
	risk taking	f.2040.0.0	Psychosocial Factors	Mental health	No	No	No	No	No	No	No	No	Yes_conservative_Decanalization	No
	seen doctor for nerves, anxiety, tension, depression	f.2090.0.0	Psychosocial Factors	Mental health	No	No	No	No	No	Yes_suggestive_Canalization	Yes_conservative_Decanalization	Yes_suggestive_Decanalization	Yes_conservative_Canalization	No
	seen psychiatrist for nerves, tension,etc	f.2100.0.0	Psychosocial Factors	Mental health	No	No	No	Yes_conservative_Decanalization	No	No	No	Yes_suggestive_Decanalization	No	Yes_suggestive_Decanalization
	sensitive/hurt feelings	f.1950.0.0	Psychosocial Factors	Mental health	No	No	No	Yes_suggestive_Canalization	No	Yes_suggestive_Canalization	No	Yes_suggestive_Decanalization	Yes_conservative_Canalization	No
	single episode major depression	f.20123.0.0	Psychosocial Factors	Mental health	No	No	No	No	Yes_conservative_Canalization	No	No	No	No	Yes_conservative_Canalization
	Sleeplessness	f.1200.0.0	Psychosocial Factors	Sleep	No	No	No	No	No	Yes_suggestive_Canalization	No	Yes_suggestive_Decanalization	Yes_conservative_Decanalization	No
	suffer from nerves	f.2010.0.0	Psychosocial Factors	Mental health	No	No	No	Yes_suggestive_Decanalization	No	No	No	No	No	No
	tense	f.1990.0.0	Psychosocial Factors	Mental health	No	No	No	No	Yes_conservative_Canalization	Yes_conservative_Canalization	No	Yes_suggestive_Canalization	No	Yes_conservative_Canalization
	work/job satisfaction	f.4537.0.0	Psychosocial Factors	Mental health	No	No	No	No	Yes_conservative_Decanalization	No	No	No	No	No
	worrier	f.1980.0.0	Psychosocial Factors	Mental health	No	No	No	Yes_suggestive_Canalization	Yes_suggestive_Canalization	No	No	No	Yes_conservative_Canalization	No
	worry too long after embarrasment	f.2000.0.0	Psychosocial Factors	Mental health	No	No	No	No	No	No	No	No	Yes_conservative_Canalization	No
	avg total household income before tax	f.738.0.0	Socioeconomic		No	No	No	No	No	Yes_conservative_Canalization	No	Yes_conservative_Decanalization	Yes_suggestive_Decanalization	Yes_conservative_Canalization
	no of vehicles in household	f.728.0.0	Socioeconomic		No	No	Yes_suggestive_Canalization	Yes_conservative_Decanalization	No	No	No	Yes_suggestive_Canalization	Yes_conservative_Decanalization	Yes_conservative_Canalization
	Townsend deprivation index	f.189.0.0	Socioeconomic		No	Yes_suggestive_Decanalization	Yes_suggestive_Decanalization	Yes_suggestive_Decanalization	Yes_conservative_Canalization	Yes_suggestive_Canalization	No	Yes_conservative_Decanalization	Yes_suggestive_Decanalization	Yes_conservative_Canalization
	Type of accomodation	f.670.0.0	Socioeconomic		No	No	No	Yes_conservative_Decanalization	No	No	No	Yes_conservative_Decanalization	No	Yes_conservative_Canalization
