# Supplementary material for: Canalization of the Polygenic Risk for Common Diseases and Traits in the UK Biobank Cohort
Source: Mol Biol Evol. 2022 Mar 11;39(4):msac053. doi: 10.1093/molbev/msac053 (PMC9004416; doi:10.1093/molbev/msac053)
Supplement: msac053_Supplementary_Data [file msac053_supplementary_data.zip › TableS2_DeparturedeltasBinary.xlsx]

## Sheet: IBD
	Table S2. Departure of Delta Observed from Delta Expected Under Null Model for binary traits and all exposures
	Inflammatory Bowel Disease
	Description	Category	DeltaObserved	Delta_Expected	sd_deltaexpected	DepartureObsfromExp	PRSxE	Model
	sibling_bp	Familial	0.0138663	-0.00746858	0.0133645	2.59631	Yes_conservative	Decanalization
	Bread type	Diet	0.0366708	0.0156852	0.00862957	2.5538	Yes_conservative	Decanalization
	seen doctor for nerves, anxiety, tension, depression	Psychosocial Factors	0.0141826	-0.0057648	0.00735679	2.42746	Yes_conservative	Decanalization
	birth weight of first child	Familial	0.0164806	-0.000482834	0.0148298	2.06433	Yes_conservative	Decanalization
	hot drink temperature	Lifestyle	0.0122492	-0.00274487	0.00619251	1.82467	Yes_suggestive	Decanalization
	past tobacco smoking	Lifestyle	0.0181748	0.0051924	0.0088364	1.57987	Yes_suggestive	Decanalization
	usual side of head for mobile ph use	Lifestyle	0.00610815	-0.00399967	0.00641126	1.23005	No	None
	Alcohol intake frequency	Lifestyle	0.0152154	0.00521303	0.00808942	1.21722	No	None
	duration of walks	Lifestyle	0.00743207	-0.00145615	0.00875669	1.08163	No	None
	current tobaco smoking	Lifestyle	0.00976498	0.00164018	0.00679309	0.988731	No	None
	number of full sisters	Familial	0.00377726	-0.00427745	0.00955324	0.980202	No	None
	Sleep duration	Lifestyle	0.00458754	-0.00289602	0.00642757	0.910696	No	None
	morning evening person	Lifestyle	0.00585746	-0.00160857	0.00914693	0.908563	No	None
	time spent using computer	Lifestyle	0.00679474	-0.00034579	0.0091074	0.868952	No	None
	freq of stair climbing in last 4 wks	Lifestyle	0.00830536	0.00142179	0.00768269	0.837683	No	None
	Cereal intake	Diet	0.00198906	-0.00471187	0.00512863	0.815457	No	None
	Bread Intake	Diet	0.012324	0.00564236	0.00662443	0.813115	No	None
	Processed meat intake	Diet	0.0106018	0.00412036	0.00770305	0.788749	No	None
	salt added to food	Diet	0.0179202	0.0117286	0.00583476	0.753463	No	None
	sibling_illness	Familial	0.00688546	0.00113959	0.00837281	0.699232	No	None
	time spent watching TV	Lifestyle	0.0115493	0.00589129	0.00755612	0.688546	No	None
	number of full brothers	Familial	0.0090595	0.00429966	0.00701489	0.57924	No	None
	no hrs of work in a week	Lifestyle	-0.00113019	-0.00557199	0.0127489	0.540535	No	None
	Poultry intake	Diet	0.00479142	0.000807745	0.00286044	0.484785	No	None
	miserableness	Psychosocial Factors	0.00117235	-0.00241614	0.00706718	0.436695	No	None
	frequency of exercise in last 4 wks	Lifestyle	0.00423562	0.000809218	0.015511	0.416969	No	None
	worrier	Psychosocial Factors	0.00926546	0.00600697	0.00777574	0.396535	No	None
	smoking status	Lifestyle	0.0144094	0.0113042	0.00709058	0.377883	No	None
	jobs involved walking standing	Lifestyle	-0.00209991	-0.00486005	0.00945973	0.335891	No	None
	Alcohol taken with meals	Lifestyle	0.00405316	0.00132235	0.00684293	0.332321	No	None
	number of days per week of 10+ min physical act	Lifestyle	0.004573	0.0020878	0.00758063	0.302432	No	None
	able to confide	Psychosocial Factors	0.00218696	-0.000117564	0.00846552	0.280444	No	None
	fathers age at death	Familial	0.00362326	0.00143836	0.00852137	0.265887	No	None
	Townsend deprivation index	Socioeconomic	0.00652027	0.00472348	0.00508884	0.218657	No	None
	frequency of friend/family visit	Psychosocial Factors	0.000519233	-0.00113699	0.0124837	0.201551	No	None
	number of children fathered	Familial	0.00432184	0.00288026	0.0109551	0.175431	No	None
	Cooked vegetable intake	Diet	0.000480632	-0.00091271	0.0107439	0.16956	No	None
	sensitive/hurt feelings	Psychosocial Factors	0.00201262	0.00075884	0.00641897	0.152576	No	None
	risk taking	Psychosocial Factors	0.00030739	-0.000293715	0.01026	0.0731503	No	None
	weekly usage of mobile phone in last 3 mnths	Lifestyle	0.00711137	0.00667746	0.0096485	0.0528029	No	None
	age started wearing glasses	General Health	0.00134179	0.00110736	0.00776176	0.0285286	No	None
	water intake	Diet	0.00331418	0.00318024	0.00887918	0.0162996	No	None
	worry too long after embarrasment	Psychosocial Factors	0.00343389	0.00375199	0.00406705	-0.0387106	No	None
	mother_illness	Familial	0.00331644	0.00369812	0.00703931	-0.0464481	No	None
	no days vigorous act	Lifestyle	0.00485016	0.00530241	0.00402734	-0.055035	No	None
	mothers age	Familial	0.0044452	0.00515352	0.0072858	-0.086197	No	None
	Sleeplessness	Psychosocial Factors	0.00798618	0.00871647	0.0105057	-0.0888715	No	None
	number of days walked 10+min	Lifestyle	0.0023866	0.00318618	0.00619333	-0.0973042	No	None
	fed-up feelings	Psychosocial Factors	0.00282093	0.00363709	0.00472642	-0.0993219	No	None
	fresh fruit intake	Diet	0.00666296	0.00805961	0.00724049	-0.169963	No	None
	Snoring	Lifestyle	0.00298523	0.00458484	0.0106557	-0.194662	No	None
	no in household	Familial	0.00448008	0.00665249	0.00567454	-0.264368	No	None
	time employed in current job	Lifestyle	-0.000199005	0.00197513	0.00808955	-0.264577	No	None
	childhood sunburn ocations	Early Life Factors	0.00376904	0.006067	0.0103302	-0.279646	No	None
	duration of vigorous act	Lifestyle	-6.00622e-05	0.00253564	0.0128808	-0.315879	No	None
	Avg weekly spirits	Lifestyle	0.00189696	0.00473773	0.00749098	-0.345701	No	None
	dried fruit intake	Diet	0.00448895	0.00745611	0.00849874	-0.361083	No	None
	breastfed as baby	Early Life Factors	-0.00403096	-0.000948299	0.0070228	-0.375138	No	None
	height size at age 10	Early Life Factors	-0.000285433	0.00282686	0.00382412	-0.378744	No	None
	Cheese Intake	Diet	-0.00240801	0.000764138	0.00569839	-0.386028	No	None
	coffee intake	Diet	0.00128671	0.00457052	0.00594231	-0.399617	No	None
	getting up in morning	Lifestyle	0.00348173	0.00688963	0.00806049	-0.414718	No	None
	father still alive	Familial	-0.000204375	0.00366946	0.0105838	-0.471419	No	None
	mother_bp	Familial	-0.00371572	0.000194192	0.00868297	-0.475809	No	None
	body size at age 10	Early Life Factors	-0.00530843	-0.0013312	0.00729039	-0.484001	No	None
	irritability	Psychosocial Factors	-0.00306647	0.00121226	0.00799607	-0.520691	No	None
	mood swings	Psychosocial Factors	0.000408952	0.00469681	0.00693666	-0.521802	No	None
	guilty	Psychosocial Factors	0.00244967	0.00693524	0.00761328	-0.545862	No	None
	suffer from nerves	Psychosocial Factors	-0.00194163	0.00265223	0.0109602	-0.55904	No	None
	tea intake	Diet	-0.00282666	0.00201947	0.0032743	-0.589741	No	None
	walk pace	Lifestyle	0.0035777	0.00892723	0.00446987	-0.651001	No	None
	Type of accomodation	Socioeconomic	-0.00111595	0.00425864	0.0098888	-0.654051	No	None
	Avg weekly red wine intake	Lifestyle	-0.0018248	0.00400612	0.0134584	-0.709582	No	None
	time spend out in winter	Lifestyle	-0.00770522	-0.00150246	0.0100265	-0.754833	No	None
	pleasure walk	Lifestyle	-0.00129786	0.00504717	0.00708605	-0.772146	No	None
	lonliness	Psychosocial Factors	-0.00815799	-0.00168605	0.0107582	-0.78759	No	None
	time spend out in summer	Lifestyle	-0.00426917	0.00250486	0.00617369	-0.824352	No	None
	exposure to tobacco smoke outside	Lifestyle	-0.00200637	0.00486013	0.0089885	-0.835605	No	None
	non accidental death in close genetic family	Familial	-0.00874215	-0.00184439	0.00909355	-0.839409	No	None
	duration of moderate act	Lifestyle	-0.00522202	0.00219619	0.00832415	-0.902743	No	None
	avg total household income before tax	Socioeconomic	0.00696354	0.0144551	0.0101008	-0.911672	No	None
	maternal smoking at birth	Early Life Factors	-0.00652378	0.00165522	0.00630239	-0.995327	No	None
	raw vegetable intake	Diet	0.000852317	0.00953238	0.00924346	-1.0563	No	None
	gender	Early Life Factors	-0.00316682	0.00567317	0.00871923	-1.07576	No	None
	Avg weekly beer+cider	Lifestyle	-0.00589032	0.00484063	0.011677	-1.30588	Yes_suggestive	Canalization

## Sheet: DEP
	Depression
	Description	Category	DeltaObserved	Delta_Expected	sd_deltaexpected	DepartureObsfromExp	PRSxE	Model
	duration of vigorous act	Lifestyle	0.033595	-0.00213534	0.0141458	2.42579	Yes_conservative	Decanalization
	mothers age	Familial	0.0367984	0.00367441	0.0126064	2.24884	Yes_conservative	Decanalization
	age started wearing glasses	General Health	0.0334693	0.00488235	0.0143086	1.94081	Yes_suggestive	Decanalization
	number of children fathered	Familial	0.0368834	0.0106799	0.00999294	1.77899	Yes_suggestive	Decanalization
	number of days walked 10+min	Lifestyle	0.0265879	0.00143813	0.012627	1.70746	Yes_suggestive	Decanalization
	weekly usage of mobile phone in last 3 mnths	Lifestyle	0.0371465	0.0120829	0.0176269	1.7016	Yes_suggestive	Decanalization
	time spend out in winter	Lifestyle	0.0359795	0.010989	0.00990175	1.69665	Yes_suggestive	Decanalization
	fathers age at death	Familial	0.0205287	-0.00145922	0.0135288	1.49279	Yes_suggestive	Decanalization
	Avg weekly red wine intake	Lifestyle	0.0212514	-8.79808e-06	0.0180249	1.44339	Yes_suggestive	Decanalization
	number of full sisters	Familial	0.013009	-0.00724541	0.0107186	1.37511	Yes_suggestive	Decanalization
	duration of walks	Lifestyle	0.022073	0.00212763	0.0169557	1.35412	Yes_suggestive	Decanalization
	frequency of friend/family visit	Psychosocial Factors	0.0203796	0.0018698	0.0155499	1.25666	No	None
	jobs involved heavy physical work	Lifestyle	0.0199388	0.00160901	0.0234417	1.24444	No	None
	height size at age 10	Early Life Factors	0.0189181	0.000826832	0.0108642	1.22824	No	None
	Sleep duration	Lifestyle	0.0118675	-0.00447649	0.0136743	1.10962	No	None
	breastfed as baby	Early Life Factors	0.035498	0.0194947	0.0213077	1.08649	No	None
	no of live births	Familial	0.0299972	0.0155687	0.0157085	0.979575	No	None
	Cheese Intake	Diet	0.0135222	5.38659e-05	0.0168114	0.914385	No	None
	mother_heartdisease	Familial	0.0295908	0.0171093	0.0198703	0.847389	No	None
	birth weight of first child	Familial	0.0100404	-0.00234793	0.0264702	0.841064	No	None
	sibling_bp	Familial	0.0300054	0.0179688	0.0120691	0.81718	No	None
	father_diabetes	Familial	0.0226733	0.010698	0.020978	0.813027	No	None
	no of vehicles in household	Socioeconomic	0.013287	0.00146443	0.0135352	0.802656	No	None
	risk taking	Psychosocial Factors	0.0142602	0.00373173	0.0120432	0.714791	No	None
	freq of stair climbing in last 4 wks	Lifestyle	0.00886459	-0.000780178	0.00863199	0.654799	No	None
	Bread type	Diet	0.0165311	0.00699442	0.0141333	0.647459	No	None
	number of full brothers	Familial	0.00800738	-0.00151368	0.0163451	0.6464	No	None
	dried fruit intake	Diet	0.00629318	-0.00210447	0.00879042	0.57013	No	None
	number of days per week of 10+ min physical act	Lifestyle	0.0122626	0.00414656	0.0131225	0.551008	No	None
	mother_depression	Familial	0.0432489	0.0354403	0.0239373	0.530135	No	None
	childhood sunburn ocations	Early Life Factors	0.0335958	0.0258441	0.0181592	0.526274	No	None
	miserableness	Psychosocial Factors	0.0584166	0.0510025	0.011707	0.503355	No	None
	time employed in current job	Lifestyle	0.0220968	0.0148034	0.0196861	0.495164	No	None
	length of mobile phone use	Lifestyle	0.0241585	0.0169603	0.015341	0.488699	No	None
	father still alive	Familial	0.0208478	0.0153229	0.017438	0.375097	No	None
	Cooked vegetable intake	Diet	0.00543603	0.00027303	0.00584152	0.350524	No	None
	Oily fish intake	Diet	0.00757851	0.00246907	0.0145404	0.346888	No	None
	smokers in household	Familial	0.0065881	0.00181888	0.0156356	0.32379	No	None
	Non-oily fish intake	Diet	-0.00315168	-0.00780369	0.0184283	0.315833	No	None
	raw vegetable intake	Diet	0.00513813	0.000652581	0.00932217	0.304531	No	None
	salt added to food	Diet	0.00865665	0.00461893	0.0237774	0.274127	No	None
	Snoring	Lifestyle	0.00668125	0.00304566	0.011196	0.246826	No	None
	usual side of head for mobile ph use	Lifestyle	0.00349314	0.000191085	0.0156629	0.224181	No	None
	no hrs of work in a week	Lifestyle	0.0236192	0.0215833	0.0221637	0.138225	No	None
	father_bp	Familial	0.00649032	0.00458202	0.0226247	0.129557	No	None
	exposure to tobacco smoke at home	Familial	0.0101334	0.00858601	0.0192911	0.105054	No	None
	Avg weekly spirits	Lifestyle	0.0081241	0.00662753	0.0172891	0.101605	No	None
	Poultry intake	Diet	0.00783351	0.00668451	0.0113562	0.0780074	No	None
	mother_illness	Familial	0.00988758	0.00957508	0.013281	0.0212163	No	None
	fresh fruit intake	Diet	0.000906911	0.00113466	0.0125695	-0.0154624	No	None
	left/right handed	Early Life Factors	-0.0102072	-0.00892331	0.0127458	-0.0871664	No	None
	Avg weekly champagne+white wine intake	Lifestyle	0.0131307	0.0144733	0.0181212	-0.0911538	No	None
	father_illness	Familial	0.000855603	0.00223475	0.01518	-0.0936326	No	None
	gender	Early Life Factors	0.0244257	0.0258531	0.0103386	-0.0969096	No	None
	Avg weekly beer+cider	Lifestyle	0.0224531	0.023989	0.0161792	-0.104275	No	None
	exposure to tobacco smoke outside	Lifestyle	0.0106807	0.0124196	0.0131267	-0.118058	No	None
	Bread Intake	Diet	0.00599253	0.00818132	0.00879097	-0.148601	No	None
	suffer from nerves	Psychosocial Factors	0.0447988	0.0471177	0.0132131	-0.157438	No	None
	fed-up feelings	Psychosocial Factors	0.0418041	0.044193	0.0129519	-0.16219	No	None
	Processed meat intake	Diet	0.00212662	0.00474133	0.0141275	-0.177517	No	None
	sibling_depression	Familial	0.0577887	0.060441	0.0296225	-0.180072	No	None
	jobs involved shift work	Lifestyle	0.00863018	0.011302	0.0219567	-0.181393	No	None
	body size at age 10	Early Life Factors	0.00906879	0.0132469	0.00862581	-0.283661	No	None
	morning evening person	Lifestyle	0.0125195	0.0170117	0.0148399	-0.304983	No	None
	Alcohol taken with meals	Lifestyle	-0.00964336	-0.00464547	0.00908728	-0.339315	No	None
	no in household	Familial	-0.00155858	0.0042717	0.00924993	-0.395827	No	None
	time spent using computer	Lifestyle	0.0156952	0.0221034	0.010478	-0.435061	No	None
	no days vigorous act	Lifestyle	-0.00230325	0.00427134	0.00927375	-0.44636	No	None
	time spent watching TV	Lifestyle	0.0026633	0.00924615	0.0099063	-0.44692	No	None
	Beef intake	Diet	0.0148893	0.0219893	0.0116469	-0.482035	No	None
	duration of moderate act	Lifestyle	-0.0135481	-0.00514835	0.0182027	-0.570275	No	None
	sibling_illness	Familial	0.00262567	0.0112661	0.0116513	-0.586612	No	None
	water intake	Diet	-0.00447096	0.00461013	0.0128891	-0.61653	No	None
	transport type to job	Lifestyle	-0.0178642	-0.00831368	0.0216122	-0.648401	No	None
	time spent driving	Lifestyle	0.00245329	0.0121628	0.0106609	-0.659191	No	None
	worrier	Psychosocial Factors	0.0350249	0.0451865	0.0101913	-0.689891	No	None
	able to confide	Psychosocial Factors	-0.00739905	0.00298063	0.0181364	-0.704693	No	None
	worry too long after embarrasment	Psychosocial Factors	0.0237833	0.0348958	0.0139243	-0.754448	No	None
	frequency of exercise in last 4 wks	Lifestyle	-0.0127597	-0.00149572	0.0175731	-0.764727	No	None
	mother_bp	Familial	0.00480892	0.0161439	0.0142168	-0.76955	No	None
	distance bw home and work	Lifestyle	0.0030984	0.0147469	0.0272232	-0.790836	No	None
	Avg weekly fortified wine	Lifestyle	-0.015804	-0.00212936	0.0195962	-0.928394	No	None
	father_heartdisease	Familial	-0.00577255	0.00961672	0.0133236	-1.0448	No	None
	Cereal intake	Diet	-0.00409836	0.0120781	0.0118313	-1.09824	No	None
	time spend out in summer	Lifestyle	-0.0073511	0.00902187	0.00829143	-1.11159	No	None
	past tobacco smoking	Lifestyle	-0.0123277	0.00441633	0.0103561	-1.13678	No	None
	Variation in diet	Lifestyle	-0.0148977	0.00255732	0.0193453	-1.18505	No	None
	wear glasses/contact lenses	General Health	-0.000557312	0.0184502	0.0148546	-1.29045	No	None
	maternal smoking at birth	Early Life Factors	-0.00844291	0.0118988	0.011209	-1.38103	Yes_suggestive	Canalization
	Alcohol intake frequency	Lifestyle	-0.00192129	0.0189663	0.00774317	-1.41809	Yes_suggestive	Canalization
	current tobaco smoking	Lifestyle	-0.00993299	0.0111114	0.0149561	-1.42874	Yes_suggestive	Canalization
	coffee intake	Diet	-0.0210301	0.00114104	0.0129388	-1.50523	Yes_suggestive	Canalization
	no of older siblings	Familial	-0.00247879	0.0207416	0.0305446	-1.57647	Yes_suggestive	Canalization
	lonliness	Psychosocial Factors	0.0241442	0.0473834	0.0104321	-1.57774	Yes_suggestive	Canalization
	pleasure walk	Lifestyle	-0.0246921	-0.00137213	0.015236	-1.58323	Yes_suggestive	Canalization
	seen doctor for nerves, anxiety, tension, depression	Psychosocial Factors	0.0144869	0.0379452	0.016505	-1.59262	Yes_suggestive	Canalization
	sensitive/hurt feelings	Psychosocial Factors	0.0148114	0.0395391	0.00754404	-1.6788	Yes_suggestive	Canalization
	walk pace	Lifestyle	-0.0242942	0.000514501	0.00706473	-1.6843	Yes_suggestive	Canalization
	Townsend deprivation index	Socioeconomic	-0.00597802	0.0190383	0.00586462	-1.6984	Yes_suggestive	Canalization
	Sleeplessness	Psychosocial Factors	-0.00696381	0.0180705	0.0057032	-1.69962	Yes_suggestive	Canalization
	hot drink temperature	Lifestyle	-0.0173115	0.00828193	0.0176477	-1.73758	Yes_suggestive	Canalization
	tea intake	Diet	-0.0182557	0.00940407	0.0144962	-1.87786	Yes_suggestive	Canalization
	smoking status	Lifestyle	-0.0133234	0.015041	0.00935771	-1.9257	Yes_suggestive	Canalization
	father_stroke	Familial	-0.000883819	0.0284397	0.0261764	-1.99082	Yes_suggestive	Canalization
	tense	Psychosocial Factors	0.00621961	0.0435152	0.0169021	-2.53206	Yes_conservative	Canalization
	avg total household income before tax	Socioeconomic	-0.0343239	0.00309116	0.0146174	-2.54017	Yes_conservative	Canalization

## Sheet: CollegeAttainment
	College Attainment
	Description	Category	DeltaObserved	Delta_Expected	sd_deltaexpected	DepartureObsfromExp	PRSxE	Model
	sibling_stroke	Familial	0.155686	0.0229249	0.0619911	5.79232	Yes_conservative	Decanalization
	happiness	Psychosocial Factors	0.0889063	-0.0309056	0.0421852	5.22737	Yes_conservative	Decanalization
	alcohol status	Lifestyle	0.144435	0.0312684	0.0650519	4.93745	Yes_conservative	Decanalization
	jobs involved shift work	Lifestyle	0.303736	0.207954	0.0307669	4.17893	Yes_conservative	Decanalization
	work/job satisfaction	Psychosocial Factors	0.065309	-0.0281101	0.0475751	4.07585	Yes_conservative	Decanalization
	sibling_heartdisease	Familial	0.121549	0.0301655	0.0358136	3.98702	Yes_conservative	Decanalization
	jobs involved heavy physical work	Lifestyle	0.303985	0.224904	0.0280133	3.45028	Yes_conservative	Decanalization
	adopted as child	Early Life Factors	0.0969464	0.0184395	0.0660597	3.42524	Yes_conservative	Decanalization
	family relationship satisfaction	Psychosocial Factors	0.0854735	0.0122767	0.0470735	3.19356	Yes_conservative	Decanalization
	no of adopted brothers	Familial	0.047572	-0.0188056	0.128516	2.89604	Yes_conservative	Decanalization
	sibling_diabetes	Familial	0.0759552	0.0112587	0.0389688	2.8227	Yes_conservative	Decanalization
	transport type to job	Lifestyle	0.102478	0.0388208	0.0200344	2.77736	Yes_conservative	Decanalization
	no in household	Familial	0.0857855	0.0222208	0.0198986	2.77331	Yes_conservative	Decanalization
	mother_illness	Familial	0.0669139	0.0104294	0.0106879	2.4644	Yes_conservative	Decanalization
	Lamb intake	Diet	0.0753545	0.0189603	0.0264823	2.46047	Yes_conservative	Decanalization
	time spent watching TV	Lifestyle	0.153202	0.0971784	0.0157052	2.4443	Yes_conservative	Decanalization
	jobs involved walking standing	Lifestyle	0.125735	0.0698386	0.0219538	2.43875	Yes_conservative	Decanalization
	strenous sport	Lifestyle	0.0407077	-0.0143129	0.0387561	2.40054	Yes_conservative	Decanalization
	wear glasses/contact lenses	General Health	0.0417869	-0.00953806	0.0154698	2.2393	Yes_conservative	Decanalization
	father still alive	Familial	0.0671649	0.018317	0.022757	2.13122	Yes_conservative	Decanalization
	time spend out in summer	Lifestyle	0.116118	0.0684985	0.0190229	2.07761	Yes_conservative	Decanalization
	time spend out in winter	Lifestyle	0.128861	0.0826453	0.0175606	2.0164	Yes_conservative	Decanalization
	tea intake	Diet	0.0610593	0.0160732	0.0142068	1.96273	Yes_suggestive	Decanalization
	weekly usage of mobile phone in last 3 mnths	Lifestyle	0.0238858	-0.0200757	0.0189869	1.91803	Yes_suggestive	Decanalization
	sibling_illness	Familial	0.0727652	0.0294783	0.0140842	1.8886	Yes_suggestive	Decanalization
	age asthma diagnosed	General Health	0.0669066	0.023712	0.0332135	1.88457	Yes_suggestive	Decanalization
	Poultry intake	Diet	0.0652235	0.0228437	0.0134271	1.84902	Yes_suggestive	Decanalization
	Cheese Intake	Diet	0.0944727	0.0524557	0.0174022	1.83319	Yes_suggestive	Decanalization
	pleasure walk	Lifestyle	0.0501689	0.00865664	0.012304	1.81117	Yes_suggestive	Decanalization
	coffee intake	Diet	0.0477463	0.00644476	0.0174256	1.80197	Yes_suggestive	Decanalization
	duration of moderate act	Lifestyle	0.102457	0.0623556	0.0264265	1.7496	Yes_suggestive	Decanalization
	Sleep duration	Lifestyle	0.0456061	0.00584537	0.01142	1.73475	Yes_suggestive	Decanalization
	mother_diabetes	Familial	0.0858223	0.0476502	0.0355453	1.66544	Yes_suggestive	Decanalization
	Cooked vegetable intake	Diet	0.0388659	0.00158857	0.0175678	1.6264	Yes_suggestive	Decanalization
	mother_depression	Familial	0.0516097	0.0144073	0.0177007	1.62313	Yes_suggestive	Decanalization
	mother_stroke	Familial	0.0306105	-0.00503175	0.0408899	1.55506	Yes_suggestive	Decanalization
	mother_heartdisease	Familial	0.0424143	0.0068792	0.0245082	1.55039	Yes_suggestive	Decanalization
	sibling_bp	Familial	0.0670225	0.0319388	0.0171213	1.53069	Yes_suggestive	Decanalization
	duration of walks	Lifestyle	0.101267	0.0673333	0.0174646	1.4805	Yes_suggestive	Decanalization
	number of children fathered	Familial	0.0283159	-0.00534213	0.0206634	1.46849	Yes_suggestive	Decanalization
	Daytime dozing	Lifestyle	0.0283152	-0.00485293	0.0410757	1.44712	Yes_suggestive	Decanalization
	birth weight	Early Life Factors	0.0329441	0.000912194	0.0180369	1.39755	Yes_suggestive	Decanalization
	Beef intake	Diet	0.0535569	0.0257896	0.018826	1.21148	No	None
	frequency of friend/family visit	Psychosocial Factors	0.06236	0.0347105	0.0125301	1.20634	No	None
	birth weight of first child	Familial	0.0405952	0.0132596	0.0203767	1.19264	No	None
	no hrs of work in a week	Lifestyle	0.0398705	0.0129354	0.0156373	1.17517	No	None
	irritability	Psychosocial Factors	0.0340166	0.00962861	0.0157836	1.06404	No	None
	avg total household income before tax	Socioeconomic	0.0775569	0.0543677	0.0148641	1.01174	No	None
	father_depression	Familial	0.0370707	0.014555	0.0300304	0.982353	No	None
	duration of vigorous act	Lifestyle	0.0296417	0.00771871	0.0152641	0.956495	No	None
	frequency of exercise in last 4 wks	Lifestyle	0.0282479	0.00781176	0.0249748	0.891626	No	None
	worry too long after embarrasment	Psychosocial Factors	0.0207406	0.000651539	0.0103317	0.87648	No	None
	Snoring	Lifestyle	0.037475	0.0185162	0.0232562	0.827167	No	None
	mothers age	Familial	0.0167483	-0.001958	0.0158269	0.816153	No	None
	father_diabetes	Familial	0.0215187	0.00311707	0.0140343	0.80286	No	None
	number of days walked 10+min	Lifestyle	0.0160094	-0.00220011	0.0119419	0.794476	No	None
	childhood sunburn ocations	Early Life Factors	0.0546618	0.0375145	0.0162639	0.748135	No	None
	mothers age at death	Familial	0.0167848	0.00032365	0.0182279	0.718195	No	None
	Non-oily fish intake	Diet	0.0289897	0.0126272	0.0126171	0.713893	No	None
	mother_alzheimer	Familial	0.0245201	0.00865505	0.0246847	0.692189	No	None
	father_bp	Familial	0.0244972	0.00892305	0.0225504	0.679499	No	None
	usual side of head for mobile ph use	Lifestyle	0.0231182	0.00798	0.0144215	0.660475	No	None
	Alcohol intake frequency	Lifestyle	0.0634112	0.048651	0.0140829	0.643982	No	None
	Avg weekly champagne+white wine intake	Lifestyle	0.0355116	0.0210937	0.0114051	0.629052	No	None
	morning evening person	Lifestyle	0.02034	0.00674801	0.0103438	0.593015	No	None
	body size at age 10	Early Life Factors	0.0192144	0.00757021	0.006416	0.508034	No	None
	maternal smoking at birth	Early Life Factors	0.0423487	0.0309466	0.00738178	0.497471	No	None
	plays computer games	Lifestyle	0.0321994	0.022216	0.0309111	0.435572	No	None
	seen doctor for nerves, anxiety, tension, depression	Psychosocial Factors	0.0144553	0.0045655	0.0146383	0.431488	No	None
	sensitive/hurt feelings	Psychosocial Factors	0.0258699	0.018905	0.0111328	0.303876	No	None
	non accidental death in close genetic family	Familial	0.0195251	0.0130549	0.0348134	0.282289	No	None
	portion size	Lifestyle	0.0217983	0.0154372	0.0418514	0.27753	No	None
	age started wearing glasses	General Health	0.052188	0.0463348	0.00955036	0.255375	No	None
	no of live births	Familial	0.0311414	0.0277954	0.0219287	0.145984	No	None
	Bread type	Diet	0.082452	0.0791872	0.0138187	0.14244	No	None
	financial satifaction	Psychosocial Factors	0.0536467	0.0510853	0.0325318	0.111752	No	None
	father_heartdisease	Familial	0.00108664	-0.000751898	0.0156463	0.080215	No	None
	time employed in current job	Lifestyle	0.00358218	0.0018331	0.0219859	0.0763121	No	None
	fathers age at death	Familial	0.0281279	0.0274574	0.0136373	0.0292553	No	None
	past tobacco smoking	Lifestyle	0.0226393	0.0219911	0.0140485	0.0282817	No	None
	Sleeplessness	Psychosocial Factors	0.0168143	0.0162872	0.0117778	0.0229978	No	None
	number of days per week of 10+ min physical act	Lifestyle	0.00749014	0.00877641	0.012531	-0.0561198	No	None
	Processed meat intake	Diet	0.0133168	0.014608	0.0146054	-0.0563323	No	None
	freq of stair climbing in last 4 wks	Lifestyle	0.0170452	0.0187688	0.010793	-0.0751982	No	None
	Nap during the day	Lifestyle	0.0175011	0.0196458	0.0275051	-0.0935758	No	None
	seen psychiatrist for nerves, tension,etc	Psychosocial Factors	0.00435445	0.00717508	0.0194411	-0.123063	No	None
	Type of accomodation	Socioeconomic	-0.0198133	-0.0163791	0.0180509	-0.149834	No	None
	exposure to tobacco smoke outside	Lifestyle	0.0384781	0.0419352	0.00945924	-0.150832	No	None
	raw vegetable intake	Diet	-0.00453134	1.79409e-05	0.01388	-0.198484	No	None
	no of older siblings	Familial	0.0217475	0.0264251	0.034491	-0.204083	No	None
	Bread Intake	Diet	0.00329142	0.00828939	0.0193801	-0.21806	No	None
	left/right handed	Early Life Factors	0.00509405	0.0103982	0.02778	-0.231419	No	None
	mother_bp	Familial	-0.016003	-0.0103406	0.0138065	-0.24705	No	None
	able to confide	Psychosocial Factors	0.0250367	0.0315639	0.0117229	-0.28478	No	None
	no of cigarettes currently smoked daily	Lifestyle	0.0507645	0.0591176	0.0450618	-0.364442	No	None
	longest period of depression	Psychosocial Factors	-0.00758943	0.00231506	0.0351784	-0.432131	No	None
	risk taking	Psychosocial Factors	0.0181867	0.0281565	0.021718	-0.43498	No	None
	smoking status	Lifestyle	0.0212049	0.0315203	0.0111296	-0.450056	No	None
	walk pace	Lifestyle	0.0258585	0.0363905	0.0114246	-0.459506	No	None
	Avg weekly beer+cider	Lifestyle	0.0411219	0.0516715	0.018207	-0.460275	No	None
	father_illness	Familial	-0.00974303	0.00293338	0.0193753	-0.553069	No	None
	father_stroke	Familial	-0.012248	0.00153884	0.0364951	-0.601519	No	None
	guilty	Psychosocial Factors	-0.000806304	0.0132841	0.0196681	-0.614762	No	None
	current tobaco smoking	Lifestyle	0.049262	0.066406	0.0250992	-0.747992	No	None
	distance bw home and work	Lifestyle	-0.00931852	0.00904808	0.0241354	-0.801331	No	None
	breastfed as baby	Early Life Factors	0.0004801	0.0194715	0.0155137	-0.82859	No	None
	height size at age 10	Early Life Factors	0.00172583	0.0209025	0.0245942	-0.836676	No	None
	gender	Early Life Factors	-0.00964384	0.00996424	0.0125724	-0.855496	No	None
	getting up in morning	Lifestyle	-0.00337171	0.0162759	0.0180884	-0.85722	No	None
	no of vehicles in household	Socioeconomic	-0.025074	-0.00459157	0.0179091	-0.893643	No	None
	Avg weekly spirits	Lifestyle	0.0174785	0.0399658	0.0224814	-0.981116	No	None
	hot drink temperature	Lifestyle	-0.0238987	-0.000194835	0.0140318	-1.03419	No	None
	no days vigorous act	Lifestyle	-0.0111303	0.0129228	0.0160388	-1.04943	No	None
	number of full sisters	Familial	-0.00561947	0.0188789	0.0148471	-1.06886	No	None
	dried fruit intake	Diet	0.0227194	0.0474245	0.0156793	-1.07788	No	None
	Variation in diet	Lifestyle	-0.0143339	0.0105662	0.0306178	-1.08639	No	None
	water intake	Diet	-0.018388	0.0069481	0.0142096	-1.10541	No	None
	Avg weekly fortified wine	Lifestyle	0.00825366	0.0340914	0.0245362	-1.1273	No	None
	time spent using computer	Lifestyle	0.0104029	0.0367556	0.0127981	-1.14976	No	None
	suffer from nerves	Psychosocial Factors	0.00354704	0.0309656	0.0169177	-1.19626	No	None
	Cereal intake	Diet	-0.0176025	0.0115376	0.0141098	-1.27137	No	None
	fresh fruit intake	Diet	-0.0235832	0.00677341	0.0177885	-1.32445	Yes_suggestive	Canalization
	Pork Intake	Diet	-0.0165778	0.0174241	0.0377354	-1.4835	Yes_suggestive	Canalization
	length of mobile phone use	Lifestyle	-0.0548715	-0.0200623	0.0176744	-1.51871	Yes_suggestive	Canalization
	time spent driving	Lifestyle	-0.0559272	-0.0206223	0.0183669	-1.54035	Yes_suggestive	Canalization
	Alcohol taken with meals	Lifestyle	0.0366109	0.0753155	0.0228364	-1.68867	Yes_suggestive	Canalization
	Oily fish intake	Diet	-0.0376049	0.00470834	0.0139721	-1.84612	Yes_suggestive	Canalization
	worrier	Psychosocial Factors	-0.0338218	0.0086533	0.014114	-1.85318	Yes_suggestive	Canalization
	number of depression episodes	Psychosocial Factors	-0.0444681	3.88731e-05	0.0464952	-1.94183	Yes_suggestive	Canalization
	miserableness	Psychosocial Factors	-0.0231982	0.0215982	0.0159778	-1.95446	Yes_suggestive	Canalization
	part of multiple birth	Early Life Factors	0.0107882	0.059408	0.0339141	-2.12127	Yes_conservative	Canalization
	number of full brothers	Familial	-0.0141652	0.0347764	0.0191929	-2.13531	Yes_conservative	Canalization
	fed-up feelings	Psychosocial Factors	-0.0204492	0.0287359	0.0164538	-2.14594	Yes_conservative	Canalization
	sibling_depression	Familial	-0.0291792	0.0234677	0.029863	-2.29697	Yes_conservative	Canalization
	lonliness	Psychosocial Factors	-0.0278222	0.0252194	0.0199267	-2.31419	Yes_conservative	Canalization
	mood swings	Psychosocial Factors	-0.0302491	0.0242423	0.0152113	-2.37745	Yes_conservative	Canalization
	Avg weekly red wine intake	Lifestyle	-0.028555	0.0296294	0.0246641	-2.53857	Yes_conservative	Canalization
	tense	Psychosocial Factors	-0.0711532	-0.0127278	0.0130839	-2.54908	Yes_conservative	Canalization
	salt added to food	Diet	-0.0294185	0.0303432	0.0243815	-2.60739	Yes_conservative	Canalization
	father_alzheimer	Familial	-0.0594472	0.00181288	0.03265	-2.67276	Yes_conservative	Canalization
	fathers age	Familial	-0.0324031	0.0288885	0.0338125	-2.67414	Yes_conservative	Canalization
	smokers in household	Familial	-0.0240321	0.0530188	0.0145148	-3.36171	Yes_conservative	Canalization
	exposure to tobacco smoke at home	Familial	-0.00548519	0.0761294	0.0312293	-3.56083	Yes_conservative	Canalization
	Townsend deprivation index	Socioeconomic	-0.085057	1.0278e-05	0.0186187	-3.71147	Yes_conservative	Canalization
	single episode major depression	Psychosocial Factors	-0.134007	0.0169005	0.0439091	-6.58404	Yes_conservative	Canalization

## Sheet: WHRObesity
	WHR-Obesity
	Description	Category	DeltaObserved	Delta_Expected	sd_deltaexpected	DepartureObsfromExp	PRSxE	Model
	body size at age 10	Early Life Factors	0.0717572	0.00536394	0.0152335	3.45929	Yes_conservative	Decanalization
	father_diabetes	Familial	0.0642002	0.00805193	0.0238044	2.92549	Yes_conservative	Decanalization
	lonliness	Psychosocial Factors	0.0370583	-0.0114975	0.0131015	2.5299	Yes_conservative	Decanalization
	seen psychiatrist for nerves, tension,etc	Psychosocial Factors	0.0312502	-0.0110316	0.0168804	2.203	Yes_conservative	Decanalization
	Type of accomodation	Socioeconomic	0.0423697	0.00111739	0.0308299	2.14937	Yes_conservative	Decanalization
	number of children fathered	Familial	0.0203902	-0.0202922	0.0195005	2.11967	Yes_conservative	Decanalization
	no of vehicles in household	Socioeconomic	0.0284341	-0.011177	0.0304922	2.06386	Yes_conservative	Decanalization
	no days vigorous act	Lifestyle	0.033999	-0.0039384	0.0088573	1.97665	Yes_suggestive	Decanalization
	mother_diabetes	Familial	0.0375593	0.000627787	0.0332989	1.92424	Yes_suggestive	Decanalization
	suffer from nerves	Psychosocial Factors	0.0379023	0.00317872	0.0113955	1.8092	Yes_suggestive	Decanalization
	left/right handed	Early Life Factors	0.037065	0.00388297	0.0261597	1.72888	Yes_suggestive	Decanalization
	Townsend deprivation index	Socioeconomic	0.0428069	0.0115928	0.0130627	1.62635	Yes_suggestive	Decanalization
	mother_heartdisease	Familial	0.0192472	-0.0113909	0.0327755	1.59633	Yes_suggestive	Decanalization
	Cheese Intake	Diet	0.0192919	-0.0096916	0.0124786	1.51013	Yes_suggestive	Decanalization
	Poultry intake	Diet	0.0278403	-0.0010258	0.0152032	1.50401	Yes_suggestive	Decanalization
	single episode major depression	Psychosocial Factors	0.0198897	-0.00502097	0.0245436	1.29792	No	None
	exposure to tobacco smoke outside	Lifestyle	0.0417573	0.0168921	0.0185712	1.29555	No	None
	raw vegetable intake	Diet	0.0343797	0.0095192	0.0164953	1.29531	No	None
	able to confide	Psychosocial Factors	0.0345056	0.0100114	0.013526	1.27622	No	None
	father_illness	Familial	0.0243646	0.000347419	0.0206733	1.25137	No	None
	usual side of head for mobile ph use	Lifestyle	0.0254765	0.00361374	0.0166147	1.13912	No	None
	mother_illness	Familial	0.0212465	-0.000498458	0.0161709	1.13298	No	None
	mood swings	Psychosocial Factors	0.0230314	0.00204364	0.0109163	1.09352	No	None
	Bread Intake	Diet	0.0476979	0.0269801	0.0132002	1.07946	No	None
	fed-up feelings	Psychosocial Factors	0.0230878	0.0024913	0.0195577	1.07314	No	None
	Avg weekly champagne+white wine intake	Lifestyle	0.0538109	0.0342429	0.022237	1.01955	No	None
	Sleeplessness	Psychosocial Factors	0.0209869	0.00147963	0.013603	1.01639	No	None
	salt added to food	Diet	0.0237258	0.00592798	0.00982077	0.92732	No	None
	no in household	Familial	0.0230175	0.00585223	0.0121934	0.894361	No	None
	number of days per week of 10+ min physical act	Lifestyle	0.0258399	0.00951133	0.0188591	0.850768	No	None
	exposure to tobacco smoke at home	Familial	0.0328187	0.0170642	0.0320811	0.820857	No	None
	maternal smoking at birth	Early Life Factors	0.0219785	0.00662287	0.0117087	0.800073	No	None
	frequency of friend/family visit	Psychosocial Factors	0.0260121	0.0109963	0.018034	0.782363	No	None
	financial satifaction	Psychosocial Factors	0.0122405	-0.00274008	0.0369027	0.780533	No	None
	coffee intake	Diet	0.0251048	0.0104981	0.0203496	0.761047	No	None
	Alcohol taken with meals	Lifestyle	0.0272118	0.013845	0.0209574	0.696445	No	None
	freq of stair climbing in last 4 wks	Lifestyle	0.0239604	0.0111405	0.0153683	0.667953	No	None
	risk taking	Psychosocial Factors	0.0268623	0.0153586	0.0191903	0.599376	No	None
	time spend out in winter	Lifestyle	0.0195655	0.0107158	0.0175004	0.461092	No	None
	mother_bp	Familial	0.0160859	0.00758954	0.0211641	0.442684	No	None
	father_heartdisease	Familial	0.00984467	0.00201301	0.0233411	0.408052	No	None
	mother_stroke	Familial	0.00568057	-0.00142678	0.022027	0.370314	No	None
	Non-oily fish intake	Diet	0.0127261	0.00636254	0.0127131	0.331559	No	None
	Nap during the day	Lifestyle	0.0181248	0.0118398	0.0430362	0.327464	No	None
	duration of walks	Lifestyle	-0.00175358	-0.00782132	0.0218811	0.316147	No	None
	avg total household income before tax	Socioeconomic	0.0144288	0.0114708	0.018952	0.154125	No	None
	sibling_bp	Familial	-0.00223235	-0.00512842	0.0335634	0.150894	No	None
	Cooked vegetable intake	Diet	-0.00262195	-0.00551218	0.0120098	0.150589	No	None
	jobs involved walking standing	Lifestyle	0.00931474	0.00651098	0.0183263	0.146084	No	None
	time spent watching TV	Lifestyle	0.0283877	0.0256324	0.013424	0.143563	No	None
	number of days walked 10+min	Lifestyle	0.0200582	0.0180642	0.0136148	0.103895	No	None
	Oily fish intake	Diet	0.00165423	-2.91563e-05	0.00979795	0.0877092	No	None
	sibling_illness	Familial	0.00890757	0.00787518	0.0179851	0.0537904	No	None
	dried fruit intake	Diet	0.0291352	0.0283972	0.0229545	0.038451	No	None
	Bread type	Diet	0.0181743	0.0184116	0.0115398	-0.012365	No	None
	weekly usage of mobile phone in last 3 mnths	Lifestyle	-0.00677846	-0.0062067	0.0259427	-0.0297902	No	None
	tense	Psychosocial Factors	0.00218642	0.00330481	0.0121385	-0.0582715	No	None
	irritability	Psychosocial Factors	0.00488494	0.00615203	0.0161521	-0.0660193	No	None
	frequency of exercise in last 4 wks	Lifestyle	0.0148057	0.0160988	0.0239423	-0.0673774	No	None
	Avg weekly spirits	Lifestyle	0.0109435	0.0132192	0.0211255	-0.118575	No	None
	morning evening person	Lifestyle	-0.000652858	0.00488444	0.0160912	-0.28851	No	None
	height size at age 10	Early Life Factors	-0.00462334	0.00275847	0.0229313	-0.384614	No	None
	tea intake	Diet	-0.00324695	0.00448945	0.00784259	-0.403089	No	None
	hot drink temperature	Lifestyle	-0.00566308	0.00392168	0.0293365	-0.499395	No	None
	pleasure walk	Lifestyle	-0.00518028	0.00452111	0.0181701	-0.505471	No	None
	non accidental death in close genetic family	Familial	-0.015912	-0.00491433	0.0263033	-0.573011	No	None
	smoking status	Lifestyle	0.00827277	0.0194456	0.0147199	-0.582136	No	None
	age started wearing glasses	General Health	-0.0007683	0.0106863	0.0133603	-0.596817	No	None
	Cereal intake	Diet	0.00810611	0.0207517	0.0175898	-0.658873	No	None
	jobs involved shift work	Lifestyle	0.00397782	0.016959	0.02523	-0.676357	No	None
	father still alive	Familial	0.00636644	0.0198853	0.016699	-0.704373	No	None
	transport type to job	Lifestyle	0.00612715	0.0212067	0.0321671	-0.785691	No	None
	wear glasses/contact lenses	General Health	0.00132395	0.0190748	0.0201121	-0.924871	No	None
	seen doctor for nerves, anxiety, tension, depression	Psychosocial Factors	-0.00735805	0.011617	0.0188751	-0.988654	No	None
	Processed meat intake	Diet	0.00820249	0.0276458	0.0134417	-1.01305	No	None
	worry too long after embarrasment	Psychosocial Factors	0.00594818	0.0260855	0.00936785	-1.04922	No	None
	fresh fruit intake	Diet	-0.00154874	0.0189532	0.0167815	-1.06821	No	None
	past tobacco smoking	Lifestyle	0.0123102	0.0329388	0.0132828	-1.07481	No	None
	getting up in morning	Lifestyle	-0.00308684	0.0198718	0.024053	-1.19621	No	None
	sensitive/hurt feelings	Psychosocial Factors	0.00281945	0.0290154	0.0179164	-1.36489	Yes_suggestive	Canalization
	fathers age at death	Familial	-0.0181951	0.00923813	0.00633391	-1.42935	Yes_suggestive	Canalization
	Avg weekly red wine intake	Lifestyle	-0.024498	0.00332534	0.017677	-1.44968	Yes_suggestive	Canalization
	number of full sisters	Familial	-0.0297849	-0.00172909	0.0217395	-1.46179	Yes_suggestive	Canalization
	current tobaco smoking	Lifestyle	-0.00671301	0.0222826	0.0176264	-1.51076	Yes_suggestive	Canalization
	miserableness	Psychosocial Factors	-0.0156105	0.0133976	0.0117765	-1.5114	Yes_suggestive	Canalization
	jobs involved heavy physical work	Lifestyle	-0.0355303	-0.00560018	0.0324086	-1.55945	Yes_suggestive	Canalization
	worrier	Psychosocial Factors	-0.0060808	0.0250975	0.0102171	-1.62448	Yes_suggestive	Canalization
	number of full brothers	Familial	-0.0305238	0.000859127	0.0186568	-1.63514	Yes_suggestive	Canalization
	no hrs of work in a week	Lifestyle	0.0187926	0.0503906	0.012921	-1.64635	Yes_suggestive	Canalization
	duration of moderate act	Lifestyle	-0.0309832	0.00121573	0.0293265	-1.67766	Yes_suggestive	Canalization
	alcohol status	Lifestyle	-0.000400525	0.0322929	0.0308042	-1.70342	Yes_suggestive	Canalization
	Daytime dozing	Lifestyle	-0.0138396	0.0192167	0.0391245	-1.72233	Yes_suggestive	Canalization
	Snoring	Lifestyle	0.000564386	0.0349192	0.00969492	-1.78999	Yes_suggestive	Canalization
	guilty	Psychosocial Factors	-0.0140537	0.0203137	0.0125215	-1.79064	Yes_suggestive	Canalization
	water intake	Diet	-0.0202049	0.0169313	0.0150339	-1.9349	Yes_suggestive	Canalization
	time spent using computer	Lifestyle	-0.0247505	0.0129554	0.021119	-1.96459	Yes_suggestive	Canalization
	mothers age at death	Familial	-0.0256937	0.0125731	0.0185806	-1.99381	Yes_suggestive	Canalization
	length of mobile phone use	Lifestyle	-0.0444986	-0.000987545	0.0188905	-2.26706	Yes_conservative	Canalization
	time spent driving	Lifestyle	-0.0407384	0.0110617	0.0263134	-2.69894	Yes_conservative	Canalization
	Alcohol intake frequency	Lifestyle	-0.0609476	0.0113465	0.0111093	-3.76673	Yes_conservative	Canalization

## Sheet: BMIObesity
	BMI-Obesity
	Description	Category	DeltaObserved	Delta_Expected	sd_deltaexpected	DepartureObsfromExp	PRSxE	Model
	walk pace	Lifestyle	0.290015	0.238023	0.0181237	2.98793	Yes_conservative	Decanalization
	duration of walks	Lifestyle	0.0613199	0.012204	0.0105673	2.82266	Yes_conservative	Decanalization
	mothers age	Familial	0.0446685	0.00211198	0.0127674	2.44569	Yes_conservative	Decanalization
	birth weight	Early Life Factors	0.0818004	0.0440688	0.0186311	2.16841	Yes_conservative	Decanalization
	maternal smoking at birth	Early Life Factors	0.0997166	0.0626441	0.0159689	2.13053	Yes_conservative	Decanalization
	mother_diabetes	Familial	0.106744	0.0703722	0.0176453	2.09025	Yes_conservative	Decanalization
	financial satifaction	Psychosocial Factors	0.122922	0.0892436	0.0122037	1.93551	Yes_suggestive	Decanalization
	father_diabetes	Familial	0.08982	0.056945	0.0299376	1.88931	Yes_suggestive	Decanalization
	Avg weekly fortified wine	Lifestyle	0.0641906	0.031373	0.0246541	1.88601	Yes_suggestive	Decanalization
	Avg weekly beer+cider	Lifestyle	0.111646	0.0800001	0.0163986	1.81864	Yes_suggestive	Decanalization
	duration of moderate act	Lifestyle	0.0470265	0.0171166	0.0137702	1.7189	Yes_suggestive	Decanalization
	getting up in morning	Lifestyle	0.0549109	0.0252536	0.0199163	1.70439	Yes_suggestive	Decanalization
	exposure to tobacco smoke outside	Lifestyle	0.100098	0.0715884	0.0196825	1.63844	Yes_suggestive	Decanalization
	Processed meat intake	Diet	0.0919301	0.0638554	0.00922401	1.61344	Yes_suggestive	Decanalization
	Bread Intake	Diet	0.0443196	0.017441	0.0163834	1.54469	Yes_suggestive	Decanalization
	frequency of exercise in last 4 wks	Lifestyle	0.0774702	0.0507393	0.0274554	1.53621	Yes_suggestive	Decanalization
	Oily fish intake	Diet	0.0464597	0.0200642	0.0170512	1.51693	Yes_suggestive	Decanalization
	Townsend deprivation index	Socioeconomic	0.108497	0.0835831	0.0082936	1.4318	Yes_suggestive	Decanalization
	plays computer games	Lifestyle	0.127497	0.104366	0.0357548	1.32932	Yes_suggestive	Decanalization
	mother_illness	Familial	0.06015	0.0372211	0.0150531	1.31771	Yes_suggestive	Decanalization
	Alcohol intake frequency	Lifestyle	0.133666	0.111817	0.0168338	1.25563	No	None
	hot drink temperature	Lifestyle	0.0932082	0.0715867	0.0133003	1.24258	No	None
	age started wearing glasses	General Health	0.0193294	-0.00180132	0.0119486	1.21437	No	None
	lonliness	Psychosocial Factors	0.0963795	0.0753994	0.010445	1.20571	No	None
	usual side of head for mobile ph use	Lifestyle	0.0345978	0.0147282	0.0155325	1.1419	No	None
	tea intake	Diet	0.0313637	0.0116467	0.00745753	1.13313	No	None
	mothers age at death	Familial	0.0648963	0.045768	0.0181121	1.09929	No	None
	gender	Early Life Factors	0.0413844	0.0243487	0.0143366	0.979036	No	None
	Sleep duration	Lifestyle	0.0272344	0.0106661	0.0146586	0.952175	No	None
	Non-oily fish intake	Diet	0.0204209	0.00417448	0.0133607	0.933669	No	None
	Sleeplessness	Psychosocial Factors	0.0601656	0.0441779	0.00938707	0.918805	No	None
	time spent driving	Lifestyle	0.0550802	0.0391651	0.0138012	0.914631	No	None
	mother_bp	Familial	0.00907265	-0.00655672	0.014647	0.89821	No	None
	jobs involved shift work	Lifestyle	0.0787027	0.0630772	0.0311492	0.897986	No	None
	sibling_bp	Familial	0.0468721	0.031465	0.0218493	0.885436	No	None
	able to confide	Psychosocial Factors	0.0481776	0.0328433	0.0157744	0.881256	No	None
	breastfed as baby	Early Life Factors	0.0324191	0.0171139	0.0130328	0.87958	No	None
	no hrs of work in a week	Lifestyle	0.0606549	0.045705	0.0199159	0.859159	No	None
	no days vigorous act	Lifestyle	0.0979885	0.08314	0.0177089	0.853335	No	None
	birth weight of first child	Familial	0.0296776	0.0149948	0.0205647	0.84381	No	None
	Type of accomodation	Socioeconomic	0.0597627	0.045539	0.0183315	0.817428	No	None
	Avg weekly red wine intake	Lifestyle	0.0595828	0.0459001	0.0147194	0.786331	No	None
	Cooked vegetable intake	Diet	0.0352072	0.0216458	0.0147933	0.779369	No	None
	irritability	Psychosocial Factors	0.0503676	0.0368916	0.0177534	0.774457	No	None
	single episode major depression	Psychosocial Factors	-0.013736	-0.0269135	0.0391721	0.757306	No	None
	number of full sisters	Familial	0.0414449	0.0287374	0.0174588	0.730289	No	None
	pleasure walk	Lifestyle	0.0380392	0.0259792	0.022585	0.69308	No	None
	miserableness	Psychosocial Factors	0.0492445	0.0379283	0.0097262	0.650334	No	None
	avg total household income before tax	Socioeconomic	0.0881052	0.079256	0.00722885	0.508556	No	None
	fathers age at death	Familial	0.0355869	0.0271284	0.0145868	0.486101	No	None
	raw vegetable intake	Diet	0.0174435	0.00958886	0.0106243	0.451403	No	None
	worrier	Psychosocial Factors	0.0345088	0.0276903	0.00713529	0.391854	No	None
	risk taking	Psychosocial Factors	0.0319576	0.025329	0.0119687	0.380942	No	None
	father_illness	Familial	0.0399484	0.0336829	0.0085307	0.360073	No	None
	mother_stroke	Familial	0.0242056	0.0181646	0.0308126	0.34717	No	None
	time employed in current job	Lifestyle	0.0122597	0.00639506	0.0205043	0.337035	No	None
	father_stroke	Familial	0.0221162	0.0169464	0.0317272	0.297105	No	None
	no of live births	Familial	-0.00466494	-0.0097057	0.0192619	0.289689	No	None
	mother_heartdisease	Familial	0.0162029	0.0113102	0.0222242	0.281182	No	None
	fresh fruit intake	Diet	0.00387146	-0.000823934	0.0160922	0.269841	No	None
	Avg weekly champagne+white wine intake	Lifestyle	0.0427364	0.0385203	0.0147785	0.2423	No	None
	Nap during the day	Lifestyle	0.0870664	0.0829171	0.0234176	0.238456	No	None
	number of days per week of 10+ min physical act	Lifestyle	0.0564639	0.0525191	0.0133756	0.226705	No	None
	smoking status	Lifestyle	0.0469531	0.0438542	0.0112298	0.178089	No	None
	Poultry intake	Diet	0.0534442	0.0510998	0.0107145	0.134732	No	None
	number of days walked 10+min	Lifestyle	0.0686442	0.0665615	0.0144888	0.119693	No	None
	guilty	Psychosocial Factors	-0.00235847	-0.00324843	0.0135092	0.0511455	No	None
	Snoring	Lifestyle	0.129644	0.129383	0.0129733	0.0150122	No	None
	mood swings	Psychosocial Factors	0.048551	0.0486313	0.0113317	-0.00461436	No	None
	morning evening person	Lifestyle	0.0162942	0.0165418	0.0114308	-0.0142294	No	None
	time spent watching TV	Lifestyle	0.11607	0.116567	0.0142826	-0.0285586	No	None
	suffer from nerves	Psychosocial Factors	-0.000955636	-0.00015608	0.0171861	-0.04595	No	None
	tense	Psychosocial Factors	0.00609552	0.00748379	0.0158787	-0.0797833	No	None
	water intake	Diet	0.0206784	0.0223039	0.0118419	-0.0934121	No	None
	Alcohol taken with meals	Lifestyle	0.0841786	0.0864036	0.012688	-0.127868	No	None
	past tobacco smoking	Lifestyle	0.0559643	0.0584376	0.0129814	-0.142139	No	None
	length of mobile phone use	Lifestyle	0.0284116	0.0310084	0.0168761	-0.149237	No	None
	Pork Intake	Diet	0.0586901	0.0613455	0.0263091	-0.152602	No	None
	duration of vigorous act	Lifestyle	0.0375429	0.040712	0.0114951	-0.182123	No	None
	freq of stair climbing in last 4 wks	Lifestyle	0.100262	0.103627	0.0121437	-0.193407	No	None
	sensitive/hurt feelings	Psychosocial Factors	-0.00441667	-0.000988926	0.00799716	-0.19699	No	None
	time spend out in winter	Lifestyle	0.026468	0.0308031	0.0237969	-0.249136	No	None
	Bread type	Diet	0.075193	0.0796527	0.0158932	-0.256296	No	None
	father_heartdisease	Familial	-0.00778378	-0.00271067	0.0232267	-0.291549	No	None
	left/right handed	Early Life Factors	0.006956	0.01213	0.0178619	-0.297349	No	None
	fed-up feelings	Psychosocial Factors	0.077204	0.0824442	0.0119945	-0.301147	No	None
	Daytime dozing	Lifestyle	0.0995094	0.104938	0.0392736	-0.311982	No	None
	distance bw home and work	Lifestyle	0.000226946	0.00615194	0.0183963	-0.340506	No	None
	time spent using computer	Lifestyle	0.0464144	0.0524002	0.0185537	-0.343997	No	None
	dried fruit intake	Diet	0.0826649	0.089565	0.0177518	-0.396546	No	None
	time spend out in summer	Lifestyle	0.0200593	0.0271796	0.0189393	-0.409199	No	None
	father_bp	Familial	-0.00715487	0.000213688	0.0162763	-0.423466	No	None
	sibling_illness	Familial	0.0599203	0.0694282	0.016727	-0.54641	No	None
	childhood sunburn ocations	Early Life Factors	0.00539389	0.0156266	0.016918	-0.588066	No	None
	number of full brothers	Familial	0.0180032	0.0303289	0.0148215	-0.708349	No	None
	seen psychiatrist for nerves, tension,etc	Psychosocial Factors	0.0404321	0.0529893	0.0129881	-0.721654	No	None
	height size at age 10	Early Life Factors	-0.00778871	0.00506149	0.0102924	-0.738492	No	None
	Cereal intake	Diet	0.0557408	0.0689996	0.0138281	-0.761976	No	None
	smokers in household	Familial	0.0403498	0.0541256	0.0173348	-0.791685	No	None
	sibling_diabetes	Familial	0.0880637	0.102199	0.0294492	-0.81236	No	None
	frequency of friend/family visit	Psychosocial Factors	-0.00420926	0.0102524	0.0119983	-0.831099	No	None
	seen doctor for nerves, anxiety, tension, depression	Psychosocial Factors	0.033196	0.0479098	0.0101097	-0.845596	No	None
	wear glasses/contact lenses	General Health	0.00643256	0.021225	0.0261188	-0.85011	No	None
	worry too long after embarrasment	Psychosocial Factors	0.0144276	0.0293703	0.0107847	-0.858744	No	None
	exposure to tobacco smoke at home	Familial	0.0634151	0.0785518	0.0217543	-0.869892	No	None
	weekly usage of mobile phone in last 3 mnths	Lifestyle	0.0391973	0.0544169	0.0165524	-0.874662	No	None
	Avg weekly spirits	Lifestyle	0.0751962	0.0926406	0.0204141	-1.00252	No	None
	coffee intake	Diet	0.0132049	0.0334964	0.00962845	-1.16614	No	None
	Variation in diet	Lifestyle	0.0653147	0.0867165	0.0124584	-1.22995	No	None
	no in household	Familial	0.00256522	0.024289	0.0120096	-1.24845	No	None
	salt added to food	Diet	0.0281971	0.0511489	0.010882	-1.31903	Yes_suggestive	Canalization
	no of older siblings	Familial	0.0164659	0.0413282	0.02287	-1.42882	Yes_suggestive	Canalization
	number of children fathered	Familial	-0.0253908	-0.000335379	0.0209313	-1.43992	Yes_suggestive	Canalization
	current tobaco smoking	Lifestyle	-0.00760212	0.0179016	0.0236742	-1.46568	Yes_suggestive	Canalization
	non accidental death in close genetic family	Familial	0.00474005	0.0316491	0.0186091	-1.54644	Yes_suggestive	Canalization
	no of vehicles in household	Socioeconomic	-0.0352465	-0.00626809	0.0233544	-1.66537	Yes_suggestive	Canalization
	jobs involved walking standing	Lifestyle	-0.0238069	0.00842875	0.0169773	-1.85256	Yes_suggestive	Canalization
	alcohol status	Lifestyle	0.0381222	0.0719106	0.0306261	-1.94179	Yes_suggestive	Canalization
	Beef intake	Diet	0.0107153	0.0446279	0.028053	-1.94894	Yes_suggestive	Canalization
	father still alive	Familial	0.0157216	0.0541301	0.0129624	-2.20731	Yes_conservative	Canalization
	Cheese Intake	Diet	0.00257987	0.0418959	0.0117896	-2.25947	Yes_conservative	Canalization
	body size at age 10	Early Life Factors	0.114625	0.155126	0.0143183	-2.32756	Yes_conservative	Canalization
	age asthma diagnosed	General Health	0.0437241	0.0878909	0.0399855	-2.53824	Yes_conservative	Canalization
	jobs involved heavy physical work	Lifestyle	-0.0298785	0.0330332	0.0292499	-3.6155	Yes_conservative	Canalization

## Sheet: T2D
	Type 2 Diabetes
	Description	Category	DeltaObserved	Delta_Expected	sd_deltaexpected	DepartureObsfromExp	PRSxE	Model
	father_diabetes	Familial	0.150101	0.0810065	0.0500041	3.00597	Yes_conservative	Decanalization
	Alcohol intake frequency	Lifestyle	0.149473	0.0888185	0.0310035	2.63878	Yes_conservative	Decanalization
	Nap during the day	Lifestyle	0.19873	0.141793	0.0212198	2.47702	Yes_conservative	Decanalization
	no days vigorous act	Lifestyle	0.101794	0.0533556	0.0217088	2.10734	Yes_conservative	Decanalization
	no hrs of work in a week	Lifestyle	0.041616	-0.00592521	0.0259844	2.06829	Yes_conservative	Decanalization
	walk pace	Lifestyle	0.176672	0.130653	0.0234366	2.00205	Yes_conservative	Decanalization
	coffee intake	Diet	0.0474636	0.00428855	0.0178039	1.87834	Yes_suggestive	Decanalization
	time spent watching TV	Lifestyle	0.138105	0.0957133	0.0165427	1.84426	Yes_suggestive	Decanalization
	freq of stair climbing in last 4 wks	Lifestyle	0.110429	0.0680393	0.018851	1.84416	Yes_suggestive	Decanalization
	past tobacco smoking	Lifestyle	0.112038	0.0697751	0.0240079	1.83864	Yes_suggestive	Decanalization
	Bread Intake	Diet	0.0994451	0.0578629	0.0211555	1.80904	Yes_suggestive	Decanalization
	sibling_bp	Familial	0.0318011	-0.00867048	0.0261773	1.76072	Yes_suggestive	Decanalization
	gender	Early Life Factors	0.126963	0.087634	0.0170585	1.71101	Yes_suggestive	Decanalization
	father still alive	Familial	0.148314	0.109278	0.0241631	1.69826	Yes_suggestive	Decanalization
	age asthma diagnosed	General Health	0.115097	0.0765042	0.0594819	1.679	Yes_suggestive	Decanalization
	Alcohol taken with meals	Lifestyle	0.088328	0.050145	0.0206704	1.66116	Yes_suggestive	Decanalization
	maternal smoking at birth	Early Life Factors	0.0662551	0.0286895	0.0218082	1.6343	Yes_suggestive	Decanalization
	mother_illness	Familial	0.0831803	0.0461786	0.0216716	1.60977	Yes_suggestive	Decanalization
	length of mobile phone use	Lifestyle	0.063534	0.02872	0.0212442	1.51459	Yes_suggestive	Decanalization
	time spent using computer	Lifestyle	0.0666534	0.0323728	0.0254545	1.49139	Yes_suggestive	Decanalization
	smoking status	Lifestyle	0.1084	0.0753446	0.0302351	1.43808	Yes_suggestive	Decanalization
	exposure to tobacco smoke outside	Lifestyle	0.0842434	0.0512804	0.0247009	1.43406	Yes_suggestive	Decanalization
	hot drink temperature	Lifestyle	0.0695389	0.0368691	0.0126513	1.42131	Yes_suggestive	Decanalization
	Townsend deprivation index	Socioeconomic	0.103727	0.071087	0.0131554	1.41999	Yes_suggestive	Decanalization
	father_illness	Familial	0.0691292	0.0403898	0.0236413	1.25031	No	None
	weekly usage of mobile phone in last 3 mnths	Lifestyle	0.0401662	0.0125173	0.0137503	1.20287	No	None
	Sleeplessness	Psychosocial Factors	0.0961358	0.0688894	0.0198577	1.18536	No	None
	sibling_illness	Familial	0.128157	0.101767	0.0179299	1.14812	No	None
	avg total household income before tax	Socioeconomic	0.140186	0.115332	0.0359548	1.08126	No	None
	no in household	Familial	0.0885629	0.0643066	0.0220324	1.05527	No	None
	height size at age 10	Early Life Factors	0.0153451	-0.00881278	0.0415088	1.05099	No	None
	mother_diabetes	Familial	0.187281	0.164108	0.0255956	1.00814	No	None
	no of live births	Familial	0.0187072	-0.00347422	0.0210745	0.965007	No	None
	sibling_diabetes	Familial	0.247308	0.22606	0.0345778	0.924416	No	None
	duration of vigorous act	Lifestyle	0.0367729	0.0165046	0.0235239	0.881779	No	None
	guilty	Psychosocial Factors	0.0238861	0.00367603	0.0209185	0.879244	No	None
	able to confide	Psychosocial Factors	0.0505981	0.0313034	0.0201359	0.839419	No	None
	body size at age 10	Early Life Factors	0.0743537	0.0570803	0.0199588	0.751482	No	None
	mother_bp	Familial	0.0592727	0.0420041	0.0276336	0.751272	No	None
	seen doctor for nerves, anxiety, tension, depression	Psychosocial Factors	0.0491855	0.0321336	0.0147085	0.741847	No	None
	risk taking	Psychosocial Factors	0.0349769	0.0180823	0.0183862	0.735005	No	None
	tea intake	Diet	0.0192262	0.00387573	0.0316942	0.667826	No	None
	Cheese Intake	Diet	0.0551026	0.0399722	0.0174865	0.658251	No	None
	time spend out in summer	Lifestyle	0.0717816	0.0570566	0.019901	0.640615	No	None
	morning evening person	Lifestyle	0.0173424	0.00277315	0.0114276	0.633838	No	None
	fresh fruit intake	Diet	0.0461766	0.0317849	0.0205544	0.626113	No	None
	worry too long after embarrasment	Psychosocial Factors	0.0413522	0.027716	0.0142665	0.593244	No	None
	Cooked vegetable intake	Diet	0.0327257	0.019336	0.0263288	0.582521	No	None
	pleasure walk	Lifestyle	0.0255465	0.013244	0.0156804	0.535224	No	None
	fed-up feelings	Psychosocial Factors	0.0734614	0.06152	0.0163188	0.519515	No	None
	getting up in morning	Lifestyle	0.0406999	0.0296588	0.0323	0.480349	No	None
	number of full sisters	Familial	0.03845	0.0278916	0.0184586	0.459344	No	None
	number of children fathered	Familial	0.0244989	0.0147828	0.0258999	0.422701	No	None
	raw vegetable intake	Diet	0.03221	0.0232626	0.0225966	0.389258	No	None
	number of days walked 10+min	Lifestyle	0.0335876	0.0250492	0.014097	0.371467	No	None
	suffer from nerves	Psychosocial Factors	0.0141823	0.00579204	0.0333457	0.365019	No	None
	Poultry intake	Diet	0.00295548	-0.00487606	0.0189192	0.340713	No	None
	time spent driving	Lifestyle	-0.000891632	-0.00839	0.0259927	0.326218	No	None
	lonliness	Psychosocial Factors	0.070424	0.0637805	0.0222656	0.289027	No	None
	dried fruit intake	Diet	0.0616822	0.0560162	0.0189286	0.246498	No	None
	Non-oily fish intake	Diet	0.0126845	0.00720345	0.0195408	0.238454	No	None
	Snoring	Lifestyle	0.0717142	0.0665016	0.0175498	0.226774	No	None
	age started wearing glasses	General Health	0.00857714	0.00404519	0.024881	0.197163	No	None
	number of full brothers	Familial	0.0285767	0.0243601	0.0187237	0.183446	No	None
	time employed in current job	Lifestyle	0.00271427	-0.000919595	0.0299713	0.158092	No	None
	Avg weekly beer+cider	Lifestyle	0.0743148	0.0709615	0.0241757	0.145885	No	None
	water intake	Diet	0.0148975	0.0126188	0.0168145	0.0991321	No	None
	worrier	Psychosocial Factors	0.0155041	0.0142457	0.0211469	0.0547475	No	None
	Avg weekly spirits	Lifestyle	0.0453466	0.0441144	0.0159229	0.053611	No	None
	number of days per week of 10+ min physical act	Lifestyle	0.0292892	0.0281769	0.0153288	0.048394	No	None
	time spend out in winter	Lifestyle	0.0467908	0.046147	0.0194454	0.0280079	No	None
	Variation in diet	Lifestyle	0.058171	0.0581852	0.0354162	-0.000617936	No	None
	smokers in household	Familial	0.0348114	0.0355382	0.0205166	-0.0316197	No	None
	Processed meat intake	Diet	0.071305	0.0726752	0.0127176	-0.0596132	No	None
	fathers age at death	Familial	0.0214267	0.0229049	0.0201134	-0.0643113	No	None
	birth weight of first child	Familial	0.0216906	0.0237255	0.0386135	-0.0885287	No	None
	frequency of friend/family visit	Psychosocial Factors	0.0078553	0.0102702	0.0172623	-0.10506	No	None
	childhood sunburn ocations	Early Life Factors	0.0117607	0.0143325	0.0321226	-0.111883	No	None
	frequency of exercise in last 4 wks	Lifestyle	0.0147832	0.01894	0.0330102	-0.180842	No	None
	duration of walks	Lifestyle	0.0257759	0.0310379	0.0172513	-0.228926	No	None
	duration of moderate act	Lifestyle	0.00768565	0.013757	0.0178391	-0.264136	No	None
	Cereal intake	Diet	-3.9651e-05	0.00635849	0.0216713	-0.278352	No	None
	current tobaco smoking	Lifestyle	0.0301737	0.0366961	0.0235499	-0.283761	No	None
	sensitive/hurt feelings	Psychosocial Factors	-0.0105362	-0.00100189	0.0162525	-0.414794	No	None
	jobs involved walking standing	Lifestyle	0.0147167	0.0246508	0.0156793	-0.432182	No	None
	usual side of head for mobile ph use	Lifestyle	0.00614592	0.0165232	0.0113495	-0.451466	No	None
	no of vehicles in household	Socioeconomic	0.0269481	0.03765	0.0348734	-0.465587	No	None
	salt added to food	Diet	0.0274891	0.0385002	0.0393568	-0.47904	No	None
	miserableness	Psychosocial Factors	0.0185014	0.0312091	0.0167958	-0.55285	No	None

## Sheet: CAD
	Coronary Artery Disease
	Description	Category	DeltaObserved	Delta_Expected	sd_deltaexpected	DepartureObsfromExp	PRSxE	Model
	gender	Early Life Factors	0.276072	0.149445	0.038965	3.88441	Yes_conservative	Decanalization
	father still alive	Familial	0.276266	0.192408	0.031332	2.57242	Yes_conservative	Decanalization
	Avg weekly beer+cider	Lifestyle	0.16737	0.08749	0.0173777	2.45041	Yes_conservative	Decanalization
	current tobaco smoking	Lifestyle	0.093351	0.0307908	0.0313475	1.9191	Yes_suggestive	Decanalization
	smoking status	Lifestyle	0.164581	0.102345	0.0273894	1.90917	Yes_suggestive	Decanalization
	Oily fish intake	Diet	0.120043	0.0610655	0.0324559	1.80919	Yes_suggestive	Decanalization
	water intake	Diet	0.0737822	0.0168759	0.024262	1.74566	Yes_suggestive	Decanalization
	father_illness	Familial	0.141778	0.0876618	0.0250632	1.66006	Yes_suggestive	Decanalization
	father_bp	Familial	0.0835274	0.0307479	0.0289874	1.61906	Yes_suggestive	Decanalization
	sibling_depression	Familial	0.0453861	-0.00518142	0.0430406	1.55121	Yes_suggestive	Decanalization
	time spent watching TV	Lifestyle	0.141759	0.0916306	0.0223296	1.53773	Yes_suggestive	Decanalization
	past tobacco smoking	Lifestyle	0.156353	0.106324	0.0294181	1.53469	Yes_suggestive	Decanalization
	Cheese Intake	Diet	0.101433	0.0530524	0.0227858	1.48413	Yes_suggestive	Decanalization
	breastfed as baby	Early Life Factors	0.0784293	0.0307622	0.0310681	1.46224	Yes_suggestive	Decanalization
	pleasure walk	Lifestyle	0.0962002	0.0519066	0.0387853	1.35875	Yes_suggestive	Decanalization
	guilty	Psychosocial Factors	0.0497713	0.00732401	0.0216173	1.30211	Yes_suggestive	Decanalization
	walk pace	Lifestyle	0.165797	0.125656	0.023629	1.23138	No	None
	sensitive/hurt feelings	Psychosocial Factors	0.0425438	0.00247725	0.0357881	1.22908	No	None
	seen doctor for nerves, anxiety, tension, depression	Psychosocial Factors	0.00890414	-0.0287456	0.0403783	1.15494	No	None
	risk taking	Psychosocial Factors	0.0478023	0.0133292	0.019224	1.0575	No	None
	jobs involved shift work	Lifestyle	0.063372	0.0290891	0.0569856	1.05166	No	None
	avg total household income before tax	Socioeconomic	0.164078	0.131062	0.0308901	1.01282	No	None
	mother_bp	Familial	0.0697533	0.0373953	0.0315262	0.992614	No	None
	sibling_diabetes	Familial	0.10505	0.0737708	0.0359437	0.959519	No	None
	sibling_illness	Familial	0.181609	0.151786	0.0352513	0.914849	No	None
	Avg weekly spirits	Lifestyle	0.0888207	0.0594507	0.0402833	0.900956	No	None
	height size at age 10	Early Life Factors	0.0521955	0.0238571	0.0404423	0.869308	No	None
	no in household	Familial	0.143885	0.11559	0.0346778	0.867963	No	None
	mother_depression	Familial	0.0424733	0.0145317	0.021709	0.857137	No	None
	usual side of head for mobile ph use	Lifestyle	0.0327947	0.00565679	0.0373165	0.832483	No	None
	Avg weekly red wine intake	Lifestyle	0.0103618	-0.0167109	0.0328626	0.830481	No	None
	Poultry intake	Diet	0.0105944	-0.0153001	0.0331175	0.79434	No	None
	duration of moderate act	Lifestyle	0.0348354	0.0092863	0.017298	0.783743	No	None
	Avg weekly fortified wine	Lifestyle	0.0207292	-0.00452211	0.0427753	0.774609	No	None
	miserableness	Psychosocial Factors	0.0215486	-0.00369247	0.0327972	0.774293	No	None
	worry too long after embarrasment	Psychosocial Factors	0.0561362	0.0322846	0.0321212	0.73167	No	None
	Non-oily fish intake	Diet	0.0290479	0.0056704	0.0286043	0.717129	No	None
	number of full sisters	Familial	0.0670591	0.0446199	0.0355455	0.688346	No	None
	Sleep duration	Lifestyle	0.0446929	0.022891	0.0228981	0.668795	No	None
	exposure to tobacco smoke at home	Familial	0.0896293	0.068183	0.034114	0.657887	No	None
	smokers in household	Familial	0.0234648	0.00225376	0.0349141	0.650669	No	None
	Bread Intake	Diet	0.0807112	0.0596014	0.0139639	0.647565	No	None
	Alcohol taken with meals	Lifestyle	0.097001	0.0764499	0.0405533	0.630428	No	None
	time spent using computer	Lifestyle	0.0162661	-0.00425251	0.0301841	0.629428	No	None
	mother_illness	Familial	0.111952	0.0919178	0.0259976	0.614573	No	None
	Bread type	Diet	0.0832506	0.063221	0.0299039	0.614425	No	None
	getting up in morning	Lifestyle	-0.00301284	-0.0217065	0.0290646	0.573447	No	None
	Cereal intake	Diet	0.0135197	-0.00464977	0.0364597	0.557367	No	None
	time employed in current job	Lifestyle	0.0150819	-0.00298637	0.0395027	0.554262	No	None
	worrier	Psychosocial Factors	0.0253202	0.00805463	0.040139	0.529638	No	None
	Beef intake	Diet	0.0308865	0.0142751	0.0482751	0.509571	No	None
	plays computer games	Lifestyle	0.025528	0.00935315	0.0354156	0.49618	No	None
	frequency of friend/family visit	Psychosocial Factors	0.000793483	-0.0147642	0.0286332	0.477247	No	None
	weekly usage of mobile phone in last 3 mnths	Lifestyle	0.0405247	0.0261191	0.0313354	0.441908	No	None
	able to confide	Psychosocial Factors	0.0573638	0.0436023	0.0234494	0.422148	No	None
	Snoring	Lifestyle	0.0690217	0.0555847	0.0153033	0.412194	No	None
	age asthma diagnosed	General Health	0.117756	0.106053	0.0637097	0.358997	No	None
	raw vegetable intake	Diet	0.0348773	0.0238741	0.0243216	0.337535	No	None
	birth weight of first child	Familial	0.0583865	0.047553	0.0371925	0.332327	No	None
	Type of accomodation	Socioeconomic	0.0682518	0.057653	0.0536341	0.32513	No	None
	maternal smoking at birth	Early Life Factors	0.027171	0.0169905	0.0313545	0.312296	No	None
	duration of vigorous act	Lifestyle	0.0278537	0.0178895	0.0305089	0.305664	No	None
	Townsend deprivation index	Socioeconomic	0.0596095	0.0497307	0.0342293	0.303043	No	None
	tea intake	Diet	0.030636	0.0208921	0.0233194	0.298904	No	None
	age started wearing glasses	General Health	0.0421007	0.0329444	0.0254772	0.280878	No	None
	no of vehicles in household	Socioeconomic	0.0517505	0.0430989	0.0299781	0.265396	No	None
	no hrs of work in a week	Lifestyle	0.0206077	0.0132231	0.0246373	0.226529	No	None
	fresh fruit intake	Diet	0.0115749	0.0043087	0.055352	0.222897	No	None
	fathers age at death	Familial	0.0746147	0.0675977	0.0319755	0.215253	No	None
	body size at age 10	Early Life Factors	0.0010361	-0.00521226	0.0242202	0.191674	No	None
	time spent driving	Lifestyle	0.0284289	0.0227714	0.0378506	0.173551	No	None
	freq of stair climbing in last 4 wks	Lifestyle	0.0734008	0.0677841	0.0156251	0.172298	No	None
	length of mobile phone use	Lifestyle	0.0793457	0.0741959	0.0334248	0.157975	No	None
	jobs involved walking standing	Lifestyle	0.0437493	0.0386083	0.0451483	0.157706	No	None
	no of live births	Familial	0.0432312	0.0393581	0.0372543	0.118809	No	None
	dried fruit intake	Diet	0.0440269	0.0403633	0.0211227	0.112383	No	None
	irritability	Psychosocial Factors	0.0294282	0.0269374	0.055721	0.0764086	No	None
	Processed meat intake	Diet	0.0397673	0.0376405	0.0313169	0.0652398	No	None
	frequency of exercise in last 4 wks	Lifestyle	0.0121635	0.0103237	0.0393858	0.0564376	No	None
	childhood sunburn ocations	Early Life Factors	0.0191092	0.0173318	0.0364738	0.0545235	No	None
	Cooked vegetable intake	Diet	0.0183759	0.0171971	0.0275972	0.0361596	No	None
	time spend out in summer	Lifestyle	0.0931573	0.0924412	0.0210933	0.021965	No	None
	transport type to job	Lifestyle	0.0750024	0.0751973	0.0403948	-0.00597624	No	None
	no days vigorous act	Lifestyle	0.0376349	0.0396433	0.0198985	-0.0616104	No	None
	time spend out in winter	Lifestyle	0.0830717	0.0855991	0.0353865	-0.0775306	No	None
	Sleeplessness	Psychosocial Factors	0.0589132	0.0616718	0.0345137	-0.0846226	No	None
	father_stroke	Familial	-0.00646933	-0.00312602	0.0493532	-0.102559	No	None
	Nap during the day	Lifestyle	0.175245	0.178706	0.0438039	-0.106195	No	None
	distance bw home and work	Lifestyle	0.0129376	0.017352	0.0321725	-0.135417	No	None
	Alcohol intake frequency	Lifestyle	0.0525209	0.0571265	0.0169335	-0.141282	No	None
	duration of walks	Lifestyle	-0.00260268	0.00213678	0.0278534	-0.145388	No	None
	coffee intake	Diet	0.000808915	0.00694721	0.0342509	-0.188298	No	None
	number of days walked 10+min	Lifestyle	0.00356563	0.0103784	0.0297213	-0.208989	No	None
	exposure to tobacco smoke outside	Lifestyle	0.0502583	0.0580073	0.0388911	-0.237706	No	None
	birth weight	Early Life Factors	0.0156325	0.0261538	0.0224802	-0.32275	No	None
	tense	Psychosocial Factors	0.0147638	0.0268937	0.0298223	-0.372096	No	None
	mothers age at death	Familial	0.0151857	0.0278679	0.0410616	-0.389037	No	None
	lonliness	Psychosocial Factors	0.0364107	0.0506778	0.0349627	-0.437655	No	None
	suffer from nerves	Psychosocial Factors	0.0130287	0.0274642	0.0345359	-0.442823	No	None
	hot drink temperature	Lifestyle	0.00220465	0.0184155	0.0290896	-0.497284	No	None
	seen psychiatrist for nerves, tension,etc	Psychosocial Factors	0.0535069	0.0712108	0.0220229	-0.543084	No	None
	number of days per week of 10+ min physical act	Lifestyle	-0.0157038	0.00703951	0.0278067	-0.697673	No	None
	mood swings	Psychosocial Factors	0.0053535	0.0302459	0.0175839	-0.763598	No	None
	salt added to food	Diet	0.0174658	0.0519333	0.0393553	-1.05732	No	None
	fed-up feelings	Psychosocial Factors	-0.00172574	0.0335436	0.0253152	-1.08192	No	None
	morning evening person	Lifestyle	-0.00575971	0.0323208	0.0340107	-1.16816	No	None
	longest period of depression	Psychosocial Factors	-0.0481441	-0.00405162	0.0549476	-1.35258	Yes_suggestive	Canalization
	family relationship satisfaction	Psychosocial Factors	-0.0538879	-1.61453e-05	0.0470775	-1.65257	Yes_suggestive	Canalization
