# Supplementary material for: Canalization of the Polygenic Risk for Common Diseases and Traits in the UK Biobank Cohort
Source: Mol Biol Evol. 2022 Mar 11;39(4):msac053. doi: 10.1093/molbev/msac053 (PMC9004416; doi:10.1093/molbev/msac053)
Supplement: msac053_Supplementary_Data [file msac053_supplementary_data.zip › TableS3_PRSmeansd_exposurewise.xlsx]

## Sheet: T2D
Table S3. Type2Diabetes: PRS mean and standard deviation in high vs low groups of 151 exposures in the UK Biobank
FIELD	desc	Group	group_n	mean_PRS	std_PRS
f.100010.0.0	portion size	Avg/Small	49509_redcurve	2.98618	1.30362
f.100010.0.0	portion size	Larger	7005_bluecurve	3.04982	1.30032
f.1031.0.0	frequency of friend/family visit	HIGH	322403_redcurve	3.00752	1.3087
f.1031.0.0	frequency of friend/family visit	LOW	83341_bluecurve	3.00332	1.30947
f.1050.0.0	time spend out in summer	HIGH >=4	187209_redcurve	3.02472	1.31651
f.1050.0.0	time spend out in summer	LOW <4	183455_bluecurve	2.98213	1.30084
f.1060.0.0	time spend out in winter	HIGH >=3	89648_redcurve	3.03943	1.31535
f.1060.0.0	time spend out in winter	LOW <3	232886_bluecurve	2.99417	1.30819
f.1070.0.0	time spent watching TV	HIGH >=3	218652_redcurve	3.0463	1.31535
f.1070.0.0	time spent watching TV	LOW <3	168699_bluecurve	2.96321	1.3002
f.1080.0.0	time spent using computer	HIGH >=2	87080_redcurve	3.03076	1.31831
f.1080.0.0	time spent using computer	LOW <2	230352_bluecurve	3.01333	1.30885
f.1090.0.0	time spent driving	HIGH >=2	75070_redcurve	3.05006	1.30611
f.1090.0.0	time spent driving	LOW <2	197776_bluecurve	3.01396	1.31308
f.1110.0.0	length of mobile phone use	HIGH	330205_redcurve	3.00991	1.30725
f.1110.0.0	length of mobile phone use	LOW	72929_bluecurve	2.98954	1.31343
f.1120.0.0	weekly usage of mobile phone in last 3 mnths	HIGH	73609_redcurve	3.0362	1.30737
f.1120.0.0	weekly usage of mobile phone in last 3 mnths	LOW	266567_bluecurve	3.0025	1.30784
f.1150.0.0	usual side of head for mobile ph use	Left	122324_redcurve	3.00873	1.31042
f.1150.0.0	usual side of head for mobile ph use	Right	197919_bluecurve	3.00904	1.30628
f.1160.0.0	Sleep duration	HIGH >=8	150784_redcurve	3.01492	1.31026
f.1160.0.0	Sleep duration	LOW <8	255026_bluecurve	3.00129	1.30781
f.1170.0.0	getting up in morning	Easy	337460_redcurve	3.00397	1.30817
f.1170.0.0	getting up in morning	Not easy/difficult	69724_bluecurve	3.02105	1.31216
f.1180.0.0	morning evening person	Evening	135129_redcurve	3.00123	1.31105
f.1180.0.0	morning evening person	Morning	229304_bluecurve	3.01118	1.3079
f.1190.0.0	Nap during the day	Never/sometimes	386215_redcurve	3.00318	1.30725
f.1190.0.0	Nap during the day	usually	21659_bluecurve	3.07433	1.33412
f.1200.0.0	Sleeplessness	Never/sometimes	291107_redcurve	2.99084	1.30668
f.1200.0.0	Sleeplessness	Usually	116638_bluecurve	3.0472	1.31351
f.1210.0.0	Snoring	No	237989_redcurve	2.98038	1.30638
f.1210.0.0	Snoring	Yes	142362_bluecurve	3.04855	1.31286
f.1220.0.0	Daytime dozing	Always/often	10654_redcurve	3.10392	1.32761
f.1220.0.0	Daytime dozing	Never/sometimes	396015_bluecurve	3.0039	1.30816
f.1239.0.0	current tobaco smoking	Most days/occasionally	41206_redcurve	3.06754	1.30796
f.1239.0.0	current tobaco smoking	No	366613_bluecurve	2.99999	1.30873
f.1249.0.0	past tobacco smoking	Most days/occasionally	153575_redcurve	3.02346	1.31256
f.1249.0.0	past tobacco smoking	Never/tried once-twice	222178_bluecurve	2.98412	1.30569
f.1259.0.0	smokers in household	No	338968_redcurve	2.99772	1.30834
f.1259.0.0	smokers in household	One/more	37299_bluecurve	3.02483	1.31247
f.1269.0.0	exposure to tobacco smoke at home	HIGH >=1	20092_redcurve	3.05971	1.32441
f.1269.0.0	exposure to tobacco smoke at home	LOW <1	349430_bluecurve	2.99573	1.30757
f.1279.0.0	exposure to tobacco smoke outside	HIGH >=1	64551_redcurve	3.04893	1.32059
f.1279.0.0	exposure to tobacco smoke outside	LOW <1	281735_bluecurve	2.98455	1.30522
f.1289.0.0	Cooked vegetable intake	HIGH >=3	194020_redcurve	3.02807	1.3122
f.1289.0.0	Cooked vegetable intake	LOW <3	201945_bluecurve	2.98458	1.30541
f.1299.0.0	raw vegetable intake	HIGH >=3	121166_redcurve	3.03101	1.30684
f.1299.0.0	raw vegetable intake	LOW <3	262555_bluecurve	2.99744	1.3101
f.1309.0.0	fresh fruit intake	HIGH >=3	144381_redcurve	3.01972	1.31464
f.1309.0.0	fresh fruit intake	LOW <3	249304_bluecurve	2.99997	1.30563
f.1319.0.0	dried fruit intake	HIGH >=1	151261_redcurve	2.97792	1.30744
f.1319.0.0	dried fruit intake	LOW <1	221287_bluecurve	3.02965	1.31131
f.1329.0.0	Oily fish intake	HIGH	71540_redcurve	3.00429	1.31097
f.1329.0.0	Oily fish intake	LOW	334612_bluecurve	3.00717	1.30832
f.1339.0.0	Non-oily fish intake	HIGH	66975_redcurve	3.02997	1.31489
f.1339.0.0	Non-oily fish intake	LOW	339605_bluecurve	3.00184	1.30763
f.1349.0.0	Processed meat intake	HIGH	129898_redcurve	3.0244	1.31533
f.1349.0.0	Processed meat intake	LOW	277542_bluecurve	2.99867	1.30579
f.1359.0.0	Poultry intake	HIGH	195487_redcurve	3.03057	1.30879
f.1359.0.0	Poultry intake	LOW	211880_bluecurve	2.98489	1.30846
f.1369.0.0	Beef intake	HIGH	46662_redcurve	3.01132	1.30313
f.1369.0.0	Beef intake	LOW	360003_bluecurve	3.00595	1.30952
f.1379.0.0	Lamb intake	HIGH	9928_redcurve	3.02096	1.32342
f.1379.0.0	Lamb intake	LOW	395861_bluecurve	3.00618	1.30842
f.1389.0.0	Pork Intake	HIGH	13100_redcurve	3.08456	1.30343
f.1389.0.0	Pork Intake	LOW	392805_bluecurve	3.00393	1.30878
f.1408.0.0	Cheese Intake	HIGH	237140_redcurve	2.98479	1.30757
f.1408.0.0	Cheese Intake	LOW	161325_bluecurve	3.03562	1.30967
f.1438.0.0	Bread Intake	HIGH >=13	167671_redcurve	3.01659	1.31458
f.1438.0.0	Bread Intake	LOW <13	231427_bluecurve	2.99908	1.30455
f.1448.0.0	Bread type	White	105214_redcurve	3.03278	1.31168
f.1448.0.0	Bread type	Wholegrain/Brown	272955_bluecurve	2.99546	1.30775
f.1458.0.0	Cereal intake	HIGH >=5	247850_redcurve	2.99006	1.30815
f.1458.0.0	Cereal intake	LOW <5	142545_bluecurve	3.03563	1.31119
f.1478.0.0	salt added to food	Always/usually	63988_redcurve	3.00675	1.30754
f.1478.0.0	salt added to food	Never/sometimes	343992_bluecurve	3.007	1.30909
f.1488.0.0	tea intake	HIGH >=4	186869_redcurve	3.00433	1.31084
f.1488.0.0	tea intake	LOW <4	208453_bluecurve	3.00923	1.30674
f.1498.0.0	coffee intake	HIGH >=3	134550_redcurve	3.02255	1.3091
f.1498.0.0	coffee intake	LOW <3	243868_bluecurve	3.00163	1.30813
f.1518.0.0	hot drink temperature	Veryhot/hot	342728_redcurve	3.00033	1.30842
f.1518.0.0	hot drink temperature	Warm/No hot drinks	65183_bluecurve	3.04171	1.31047
f.1528.0.0	water intake	HIGH >=3	169357_redcurve	3.01708	1.31
f.1528.0.0	water intake	LOW <3	207135_bluecurve	3.0026	1.30926
f.1548.0.0	Variation in diet	Never/sometimes	375369_redcurve	3.00208	1.30856
f.1548.0.0	Variation in diet	Often	31291_bluecurve	3.06287	1.31077
f.1558.0.0	Alcohol intake frequency	HIGH	292364_redcurve	2.97787	1.30148
f.1558.0.0	Alcohol intake frequency	LOW	115374_bluecurve	3.08011	1.32441
f.1568.0.0	Avg weekly red wine intake	HIGH >=4	106124_redcurve	2.95661	1.29948
f.1568.0.0	Avg weekly red wine intake	LOW <4	184622_bluecurve	2.99043	1.30257
f.1578.0.0	Avg weekly champagne+white wine intake	HIGH >=3	92328_redcurve	2.95497	1.29178
f.1578.0.0	Avg weekly champagne+white wine intake	LOW <3	198236_bluecurve	2.98884	1.30602
f.1588.0.0	Avg weekly beer+cider	HIGH >=4	76349_redcurve	3.00045	1.31306
f.1588.0.0	Avg weekly beer+cider	LOW <4	214938_bluecurve	2.97009	1.2975
f.1598.0.0	Avg weekly spirits	HIGH >=2	81737_redcurve	2.99795	1.30496
f.1598.0.0	Avg weekly spirits	LOW <2	208592_bluecurve	2.96969	1.30032
f.1608.0.0	Avg weekly fortified wine	HIGH >=1	29399_redcurve	2.92715	1.29604
f.1608.0.0	Avg weekly fortified wine	LOW <1	261827_bluecurve	2.98352	1.30204
f.1618.0.0	Alcohol taken with meals	No	68690_redcurve	3.03355	1.30682
f.1618.0.0	Alcohol taken with meals	Yes/ItVaries	252783_bluecurve	2.97436	1.30245
f.1677.0.0	breastfed as baby	No	89258_redcurve	3.0157	1.3102
f.1677.0.0	breastfed as baby	Yes	220586_bluecurve	2.99328	1.30753
f.1687.0.0	body size at age 10	Average/Thinner	337548_redcurve	2.98466	1.30688
f.1687.0.0	body size at age 10	Plumper	63797_bluecurve	3.11945	1.31299
f.1697.0.0	height size at age 10	Average/Shorter	298918_redcurve	3.00722	1.30924
f.1697.0.0	height size at age 10	Taller	102764_bluecurve	3.00307	1.30807
f.1707.0.0	left/right handed	Left-handed	39008_redcurve	3.00466	1.31461
f.1707.0.0	left/right handed	Right-handed	362349_bluecurve	3.00617	1.30796
f.1737.0.0	childhood sunburn ocations	HIGH >=2	98255_redcurve	2.98304	1.30823
f.1737.0.0	childhood sunburn ocations	LOW <2	206370_bluecurve	3.0166	1.30991
f.1767.0.0	adopted as child	No	402198_redcurve	3.00536	1.30899
f.1767.0.0	adopted as child	Yes	5274_bluecurve	3.116	1.28911
f.1777.0.0	part of multiple birth	No	393086_redcurve	3.0049	1.30916
f.1777.0.0	part of multiple birth	Yes	9276_bluecurve	3.02545	1.30092
f.1787.0.0	maternal smoking at birth	No	242976_redcurve	2.98649	1.30772
f.1787.0.0	maternal smoking at birth	Yes	107990_bluecurve	3.03667	1.31055
f.1797.0.0	father still alive	No	306860_redcurve	3.00843	1.31194
f.1797.0.0	father still alive	Yes	91224_bluecurve	2.99398	1.29837
f.1807.0.0	fathers age at death	HIGH >=71	166900_redcurve	2.97724	1.30954
f.1807.0.0	fathers age at death	LOW <71	135144_bluecurve	3.04512	1.31422
f.1845.0.0	mothers age	HIGH >=79	80043_redcurve	2.9756	1.30666
f.1845.0.0	mothers age	LOW <79	76999_bluecurve	3.01783	1.29618
f.1873.0.0	number of full brothers	HIGH >=2	103894_redcurve	3.02442	1.3154
f.1873.0.0	number of full brothers	LOW <2	298336_bluecurve	2.99877	1.30674
f.1883.0.0	number of full sisters	HIGH >=2	94694_redcurve	3.02945	1.31657
f.1883.0.0	number of full sisters	LOW <2	307603_bluecurve	2.99801	1.30659
f.189.0.0	Townsend deprivation index	HIGH >=-1	136815_redcurve	3.03469	1.31672
f.189.0.0	Townsend deprivation index	LOW <-1	270726_bluecurve	2.99269	1.30473
f.1920.0.0	mood swings	No	218276_redcurve	2.98149	1.30615
f.1920.0.0	mood swings	Yes	180293_bluecurve	3.03743	1.31118
f.1930.0.0	miserableness	No	229068_redcurve	2.98784	1.30698
f.1930.0.0	miserableness	Yes	172420_bluecurve	3.03161	1.31108
f.1940.0.0	irritability	No	281385_redcurve	2.99921	1.30707
f.1940.0.0	irritability	Yes	109046_bluecurve	3.02333	1.31155
f.1950.0.0	sensitive/hurt feelings	No	175929_redcurve	2.99524	1.30896
f.1950.0.0	sensitive/hurt feelings	Yes	220753_bluecurve	3.01609	1.30846
f.1960.0.0	fed-up feelings	No	236921_redcurve	2.9783	1.30542
f.1960.0.0	fed-up feelings	Yes	163028_bluecurve	3.04813	1.31274
f.1980.0.0	worrier	No	172109_redcurve	3.01015	1.31077
f.1980.0.0	worrier	Yes	225663_bluecurve	3.00417	1.30725
f.1990.0.0	tense	No	328259_redcurve	3.00559	1.30873
f.1990.0.0	tense	Yes	67653_bluecurve	3.00991	1.31059
f.2000.0.0	worry too long after embarrasment	No	204568_redcurve	3.01314	1.31239
f.2000.0.0	worry too long after embarrasment	Yes	187229_bluecurve	3.00106	1.30491
f.20022.0.0	birth weight	HIGH >=4	32219_redcurve	2.96133	1.31219
f.20022.0.0	birth weight	LOW <4	201060_bluecurve	3.01059	1.30559
f.2010.0.0	suffer from nerves	No	309556_redcurve	3.00595	1.30818
f.2010.0.0	suffer from nerves	Yes	84051_bluecurve	3.00959	1.31081
f.20116.0.0	smoking status	No	221923_redcurve	2.98415	1.30568
f.20116.0.0	smoking status	Yes/Prev	184664_bluecurve	3.03369	1.3119
f.20117.0.0	alcohol status	No	12874_redcurve	3.07146	1.31619
f.20117.0.0	alcohol status	Yes/Prev	394864_bluecurve	3.0047	1.30852
f.20122.0.0	bipolar disorder	0	406905_redcurve	3.00669	1.30889
f.20122.0.0	bipolar disorder	Mania/Hypomania	1114_bluecurve	3.09923	1.29079
f.20123.0.0	single episode major depression	0	399966_redcurve	3.0062	1.30913
f.20123.0.0	single episode major depression	1	8053_bluecurve	3.04384	1.29416
f.2020.0.0	lonliness	No	330504_redcurve	2.99582	1.30752
f.2020.0.0	lonliness	Yes	71433_bluecurve	3.057	1.31273
f.2030.0.0	guilty	No	284840_redcurve	3.00477	1.30976
f.2030.0.0	guilty	Yes	112967_bluecurve	3.01086	1.30721
f.2040.0.0	risk taking	No	294483_redcurve	3.00213	1.3089
f.2040.0.0	risk taking	Yes	99771_bluecurve	3.01963	1.3094
f.2090.0.0	seen doctor for nerves, anxiety, tension, depression	No	265460_redcurve	2.99206	1.30825
f.2090.0.0	seen doctor for nerves, anxiety, tension, depression	Yes	139989_bluecurve	3.0341	1.30908
f.2100.0.0	seen psychiatrist for nerves, tension,etc	No	360562_redcurve	3.00186	1.30837
f.2100.0.0	seen psychiatrist for nerves, tension,etc	Yes	45868_bluecurve	3.04468	1.31203
f.2110.0.0	able to confide	HIGH	296593_redcurve	3.00419	1.30744
f.2110.0.0	able to confide	LOW	99749_bluecurve	3.01238	1.31391
f.2207.0.0	wear glasses/contact lenses	No	43573_redcurve	3.00341	1.29937
f.2207.0.0	wear glasses/contact lenses	Yes	364104_bluecurve	3.0075	1.30997
f.2217.0.0	age started wearing glasses	HIGH >=32	188716_redcurve	3.006	1.30853
f.2217.0.0	age started wearing glasses	LOW <32	163023_bluecurve	3.0055	1.31178
f.2237.0.0	plays computer games	Never/sometimes	394058_redcurve	3.00428	1.30836
f.2237.0.0	plays computer games	Often	13780_bluecurve	3.08365	1.31966
f.2405.0.0	number of children fathered	HIGH >=2	123415_redcurve	3.00911	1.3173
f.2405.0.0	number of children fathered	LOW <2	62482_bluecurve	3.00847	1.31241
f.2734.0.0	no of live births	HIGH >=2	151718_redcurve	3.00697	1.30381
f.2734.0.0	no of live births	LOW <2	68746_bluecurve	3.00047	1.30057
f.2744.0.0	birth weight of first child	HIGH >=7	126903_redcurve	3.00232	1.30141
f.2744.0.0	birth weight of first child	LOW <7	50966_bluecurve	3.02829	1.30543
f.2946.0.0	fathers age	HIGH >=78	46617_redcurve	2.97218	1.29913
f.2946.0.0	fathers age	LOW <78	43916_bluecurve	3.016	1.29691
f.3456.0.0	no of cigarettes currently smoked daily	HIGH >=16	11694_redcurve	3.11955	1.30081
f.3456.0.0	no of cigarettes currently smoked daily	LOW <16	16650_bluecurve	3.07064	1.31272
f.3526.0.0	mothers age at death	HIGH >=75	135967_redcurve	2.9819	1.31182
f.3526.0.0	mothers age at death	LOW <75	106865_bluecurve	3.04837	1.31499
f.3637.0.0	frequency of exercise in last 4 wks	HIGH	144038_redcurve	2.9693	1.29955
f.3637.0.0	frequency of exercise in last 4 wks	LOW	50046_bluecurve	2.98068	1.30797
f.3786.0.0	age asthma diagnosed	HIGH >=32	21483_redcurve	3.09154	1.31721
f.3786.0.0	age asthma diagnosed	LOW <32	20150_bluecurve	3.04779	1.31413
f.3942.0.0	adopted mother still alive	No	2820_redcurve	3.1114	1.29252
f.3942.0.0	adopted mother still alive	Yes	1075_bluecurve	3.16912	1.28414
f.3972.0.0	no of adopted brothers	HIGH >=1	1748_redcurve	3.15565	1.2805
f.3972.0.0	no of adopted brothers	LOW <1	2788_bluecurve	3.11584	1.29448
f.3982.0.0	no of adopted sisters	HIGH >=1	1715_redcurve	3.14058	1.28485
f.3982.0.0	no of adopted sisters	LOW <1	2858_bluecurve	3.11806	1.29288
f.4462.0.0	avg monthly intake of other alcoholic drinks	HIGH >=1	1332_redcurve	3.04798	1.30589
f.4462.0.0	avg monthly intake of other alcoholic drinks	LOW <1	28019_bluecurve	3.07803	1.32133
f.4501.0.0	non accidental death in close genetic family	No	91845_redcurve	2.99604	1.30346
f.4501.0.0	non accidental death in close genetic family	Yes	34340_bluecurve	3.02421	1.31158
f.4526.0.0	happiness	Happy	126916_redcurve	3.00603	1.30634
f.4526.0.0	happiness	Unhappy	5702_bluecurve	3.06199	1.31365
f.4537.0.0	work/job satisfaction	Happy	81694_redcurve	3.00059	1.30386
f.4537.0.0	work/job satisfaction	Unhappy	8798_bluecurve	3.03252	1.29561
f.4548.0.0	health satisfaction	Happy	115305_redcurve	2.98501	1.3035
f.4548.0.0	health satisfaction	Unhappy	17362_bluecurve	3.16055	1.31821
f.4559.0.0	family relationship satisfaction	Happy	123966_redcurve	3.00584	1.30555
f.4559.0.0	family relationship satisfaction	Unhappy	7952_bluecurve	3.02894	1.32868
f.4581.0.0	financial satifaction	Happy	115616_redcurve	2.99648	1.30575
f.4581.0.0	financial satifaction	Unhappy	16869_bluecurve	3.09049	1.31264
f.4609.0.0	longest period of depression	HIGH >=16	12682_redcurve	3.05192	1.31442
f.4609.0.0	longest period of depression	LOW <16	43341_bluecurve	3.01875	1.30341
f.4620.0.0	number of depression episodes	HIGH >=7	5731_redcurve	3.03451	1.31397
f.4620.0.0	number of depression episodes	LOW <7	44859_bluecurve	3.0176	1.30137
f.5057.0.0	no of older siblings	HIGH >=2	29932_redcurve	3.01864	1.31062
f.5057.0.0	no of older siblings	LOW <2	85486_bluecurve	3.00195	1.30621
f.5364.0.0	avg weekly intake of other alcoholic drinks	HIGH >=1	1211_redcurve	3.02385	1.29273
f.5364.0.0	avg weekly intake of other alcoholic drinks	LOW <1	93444_bluecurve	2.97851	1.29949
f.6143.0.0	transport type to job	car/publictransport	189988_redcurve	3.00103	1.30223
f.6143.0.0	transport type to job	walk/cycle	23361_bluecurve	2.96508	1.29779
f.670.0.0	Type of accomodation	Apt/carehome/caravan/sheltered-accommodation	35029_redcurve	3.01759	1.31922
f.670.0.0	Type of accomodation	house/bungalow	372007_bluecurve	3.00566	1.30768
f.709.0.0	no in household	HIGH >=3	133108_redcurve	3.0019	1.30225
f.709.0.0	no in household	LOW <3	272767_bluecurve	3.00895	1.31209
f.728.0.0	no of vehicles in household	2021-01-02	327993_redcurve	3.00286	1.30836
f.728.0.0	no of vehicles in household	3 or more	47177_bluecurve	3.00988	1.30494
f.738.0.0	avg total household income before tax	< 52k	261881_redcurve	3.01995	1.31307
f.738.0.0	avg total household income before tax	>= 52k	89164_bluecurve	2.95349	1.29429
f.757.0.0	time employed in current job	HIGH >=14	92627_redcurve	2.98228	1.30236
f.757.0.0	time employed in current job	LOW <14	125073_bluecurve	3.00409	1.30161
f.767.0.0	no hrs of work in a week	HIGH >=36	136670_redcurve	3.00514	1.30113
f.767.0.0	no hrs of work in a week	LOW <36	90155_bluecurve	2.98217	1.30176
f.796.0.0	distance bw home and work	HIGH >=14	43122_redcurve	3.00474	1.29387
f.796.0.0	distance bw home and work	LOW <14	151187_bluecurve	2.99313	1.30362
f.806.0.0	jobs involved walking standing	Always/usually	77676_redcurve	3.02855	1.30399
f.806.0.0	jobs involved walking standing	Never/sometimes	152075_bluecurve	2.97933	1.30033
f.816.0.0	jobs involved heavy physical work	Always/usually	31087_redcurve	3.05885	1.29796
f.816.0.0	jobs involved heavy physical work	Never/sometimes	198698_bluecurve	2.98612	1.30209
f.826.0.0	jobs involved shift work	Always/usually	21118_redcurve	3.05705	1.3073
f.826.0.0	jobs involved shift work	Never/sometimes	208431_bluecurve	2.98977	1.30098
f.864.0.0	number of days walked 10+min	HIGH >=6	227521_redcurve	2.99986	1.30854
f.864.0.0	number of days walked 10+min	LOW <6	173645_bluecurve	3.01088	1.30789
f.874.0.0	duration of walks	HIGH >=62	74282_redcurve	3.01498	1.30726
f.874.0.0	duration of walks	LOW <62	274118_bluecurve	2.9935	1.30861
f.884.0.0	number of days per week of 10+ min physical act	HIGH >=4	191401_redcurve	2.99999	1.3073
f.884.0.0	number of days per week of 10+ min physical act	LOW <4	196969_bluecurve	3.00437	1.30914
f.894.0.0	duration of moderate act	HIGH >=67	72880_redcurve	3.00133	1.30672
f.894.0.0	duration of moderate act	LOW <67	230149_bluecurve	2.98915	1.30611
f.904.0.0	no days vigorous act	HIGH >=2	187015_redcurve	2.98653	1.30645
f.904.0.0	no days vigorous act	LOW <2	201538_bluecurve	3.0166	1.30899
f.914.0.0	duration of vigorous act	HIGH >=45	88488_redcurve	2.98098	1.3024
f.914.0.0	duration of vigorous act	LOW <45	132931_bluecurve	2.97926	1.30805
f.924.0.0	walk pace	Brisk	161455_redcurve	2.94086	1.29732
f.924.0.0	walk pace	Slow/Avg	244301_bluecurve	3.04894	1.31409
f.943.0.0	freq of stair climbing in last 4 wks	HIGH	138914_redcurve	2.97675	1.30202
f.943.0.0	freq of stair climbing in last 4 wks	LOW	265391_bluecurve	3.02124	1.31161
f.971.0.0	pleasure walk	HIGH	184363_redcurve	2.99459	1.30516
f.971.0.0	pleasure walk	LOW	106248_bluecurve	2.9791	1.30337
f.991.0.0	strenous sport	HIGH	32735_redcurve	2.93282	1.29636
f.991.0.0	strenous sport	LOW	8270_bluecurve	2.92352	1.29944
father_alzheimer	father_alzheimer	Alzheimer's disease/dementia	13645_redcurve	2.96519	1.30018
father_alzheimer	father_alzheimer	No	362944_bluecurve	3.0043	1.30929
father_bp	father_bp	High blood pressure	57439_redcurve	2.99749	1.30603
father_bp	father_bp	No	319150_bluecurve	3.00385	1.30951
father_depression	father_depression	No	364116_redcurve	3.00322	1.309
father_depression	father_depression	Severe depression	12473_bluecurve	2.99294	1.30838
father_diabetes	father_diabetes	Diabetes	28264_redcurve	3.28099	1.31118
father_diabetes	father_diabetes	No	348325_bluecurve	2.98031	1.30621
father_heartdisease	father_heartdisease	Heart disease	54458_redcurve	2.9994	1.30812
father_heartdisease	father_heartdisease	No	322131_bluecurve	3.00347	1.30912
father_illness	father_illness	No-illness	85682_redcurve	2.94884	1.30372
father_illness	father_illness	Yes	290907_bluecurve	3.0188	1.3101
father_stroke	father_stroke	No	353058_redcurve	3.00532	1.30933
father_stroke	father_stroke	Stroke	23531_bluecurve	2.96621	1.30316
gender	gender	Female	220609_redcurve	3.0049	1.30276
gender	gender	Male	187410_bluecurve	3.00935	1.31597
mother_alzheimer	mother_alzheimer	Alzheimer's disease/dementia	28867_redcurve	2.96873	1.31236
mother_alzheimer	mother_alzheimer	No	360715_bluecurve	3.00697	1.30844
mother_bp	mother_bp	High blood pressure	85470_redcurve	2.99527	1.30515
mother_bp	mother_bp	No	304112_bluecurve	3.00663	1.30977
mother_depression	mother_depression	No	365191_redcurve	3.00439	1.30859
mother_depression	mother_depression	Severe depression	24391_bluecurve	3.00042	1.31147
mother_diabetes	mother_diabetes	Diabetes	29971_redcurve	3.32127	1.31422
mother_diabetes	mother_diabetes	No	359611_bluecurve	2.97771	1.30484
mother_heartdisease	mother_heartdisease	Heart disease	27347_redcurve	3.00696	1.30402
mother_heartdisease	mother_heartdisease	No	362235_bluecurve	3.00393	1.30913
mother_illness	mother_illness	No-illness	111273_redcurve	2.95203	1.30234
mother_illness	mother_illness	Yes	278309_bluecurve	3.02497	1.31075
mother_stroke	mother_stroke	No	368749_redcurve	3.00567	1.30853
mother_stroke	mother_stroke	Stroke	20833_bluecurve	2.97697	1.31269
sibling_alzheimer	sibling_alzheimer	Alzheimer's disease/dementia	1496_redcurve	2.98053	1.30382
sibling_alzheimer	sibling_alzheimer	No	328345_bluecurve	3.00143	1.30965
sibling_bp	sibling_bp	High blood pressure	49670_redcurve	3.0295	1.31024
sibling_bp	sibling_bp	No	280171_bluecurve	2.99634	1.30945
sibling_depression	sibling_depression	No	307660_redcurve	3.00055	1.30965
sibling_depression	sibling_depression	Severe depression	22181_bluecurve	3.01222	1.30921
sibling_diabetes	sibling_diabetes	Diabetes	23517_redcurve	3.34062	1.32841
sibling_diabetes	sibling_diabetes	No	306324_bluecurve	2.97529	1.30453
sibling_heartdisease	sibling_heartdisease	Heart disease	13160_redcurve	3.01803	1.30213
sibling_heartdisease	sibling_heartdisease	No	316681_bluecurve	3.00064	1.30993
sibling_illness	sibling_illness	No-illness	187738_redcurve	2.95186	1.30173
sibling_illness	sibling_illness	Yes	142103_bluecurve	3.06669	1.31714
sibling_stroke	sibling_stroke	No	326102_redcurve	3.0017	1.30955
sibling_stroke	sibling_stroke	Stroke	3739_bluecurve	2.96966	1.31556

## Sheet: BMI
	BMI
	FIELD	desc	GROUP	group_n	mean_PRS	std_PRS
	f.100010.0.0	portion size	Avg/Small	49496_redcurve	-3.09966	0.72765
	f.100010.0.0	portion size	Larger	7012_bluecurve	-2.92961	0.732921
	f.1031.0.0	frequency of friend/family visit	HIGH	322134_redcurve	-3.04984	0.731085
	f.1031.0.0	frequency of friend/family visit	LOW	83231_bluecurve	-3.07931	0.736116
	f.1050.0.0	time spend out in summer	HIGH >=4	187005_redcurve	-3.03552	0.731267
	f.1050.0.0	time spend out in summer	LOW <4	183352_bluecurve	-3.08263	0.730716
	f.1060.0.0	time spend out in winter	HIGH >=3	89562_redcurve	-3.01807	0.733807
	f.1060.0.0	time spend out in winter	LOW <3	232711_bluecurve	-3.07027	0.729878
	f.1070.0.0	time spent watching TV	HIGH >=3	218300_redcurve	-3.00152	0.730053
	f.1070.0.0	time spent watching TV	LOW <3	168665_bluecurve	-3.1137	0.729294
	f.1080.0.0	time spent using computer	HIGH >=2	86950_redcurve	-3.00915	0.734695
	f.1080.0.0	time spent using computer	LOW <2	230097_bluecurve	-3.05326	0.730916
	f.1090.0.0	time spent driving	HIGH >=2	74995_redcurve	-2.98402	0.732386
	f.1090.0.0	time spent driving	LOW <2	197474_bluecurve	-3.0522	0.731662
	f.1110.0.0	length of mobile phone use	HIGH	329985_redcurve	-3.04413	0.730813
	f.1110.0.0	length of mobile phone use	LOW	72796_bluecurve	-3.11091	0.736185
	f.1120.0.0	weekly usage of mobile phone in last 3 mnths	HIGH	73552_redcurve	-2.99251	0.730297
	f.1120.0.0	weekly usage of mobile phone in last 3 mnths	LOW	266376_bluecurve	-3.06048	0.7307
	f.1150.0.0	usual side of head for mobile ph use	Left	122191_redcurve	-3.04994	0.732917
	f.1150.0.0	usual side of head for mobile ph use	Right	197797_bluecurve	-3.04754	0.729393
	f.1160.0.0	Sleep duration	HIGH >=8	150618_redcurve	-3.06134	0.729536
	f.1160.0.0	Sleep duration	LOW <8	254816_bluecurve	-3.05344	0.733738
	f.1170.0.0	getting up in morning	Easy	337261_redcurve	-3.05629	0.730438
	f.1170.0.0	getting up in morning	Not easy/difficult	69540_bluecurve	-3.05386	0.741145
	f.1180.0.0	morning evening person	Evening	134988_redcurve	-3.05784	0.735106
	f.1180.0.0	morning evening person	Morning	229076_bluecurve	-3.05304	0.730702
	f.1190.0.0	Nap during the day	Never/sometimes	385941_redcurve	-3.05842	0.731691
	f.1190.0.0	Nap during the day	usually	21544_bluecurve	-3.00868	0.740468
	f.1200.0.0	Sleeplessness	Never/sometimes	290950_redcurve	-3.06844	0.730705
	f.1200.0.0	Sleeplessness	Usually	116403_bluecurve	-3.02421	0.735082
	f.1210.0.0	Snoring	No	237712_redcurve	-3.10091	0.729484
	f.1210.0.0	Snoring	Yes	142318_bluecurve	-2.98356	0.729796
	f.1220.0.0	Daytime dozing	Always/often	10569_redcurve	-2.97958	0.741787
	f.1220.0.0	Daytime dozing	Never/sometimes	395723_bluecurve	-3.05822	0.731828
	f.1239.0.0	current tobaco smoking	Most days/occasionally	41112_redcurve	-2.99159	0.732925
	f.1239.0.0	current tobaco smoking	No	366321_bluecurve	-3.06304	0.731822
	f.1249.0.0	past tobacco smoking	Most days/occasionally	153393_redcurve	-3.02949	0.732724
	f.1249.0.0	past tobacco smoking	Never/tried once-twice	222060_bluecurve	-3.08503	0.730138
	f.1259.0.0	smokers in household	No	338698_redcurve	-3.06684	0.731111
	f.1259.0.0	smokers in household	One/more	37264_bluecurve	-3.01759	0.736452
	f.1269.0.0	exposure to tobacco smoke at home	HIGH >=1	20053_redcurve	-2.97369	0.739533
	f.1269.0.0	exposure to tobacco smoke at home	LOW <1	349188_bluecurve	-3.06891	0.730871
	f.1279.0.0	exposure to tobacco smoke outside	HIGH >=1	64493_redcurve	-3.0083	0.733846
	f.1279.0.0	exposure to tobacco smoke outside	LOW <1	281542_bluecurve	-3.08003	0.72972
	f.1289.0.0	Cooked vegetable intake	HIGH >=3	193911_redcurve	-3.03083	0.731252
	f.1289.0.0	Cooked vegetable intake	LOW <3	201716_bluecurve	-3.08155	0.732034
	f.1299.0.0	raw vegetable intake	HIGH >=3	121084_redcurve	-3.02953	0.730607
	f.1299.0.0	raw vegetable intake	LOW <3	262307_bluecurve	-3.06664	0.732257
	f.1309.0.0	fresh fruit intake	HIGH >=3	144270_redcurve	-3.03907	0.732199
	f.1309.0.0	fresh fruit intake	LOW <3	249066_bluecurve	-3.06514	0.732052
	f.1319.0.0	dried fruit intake	HIGH >=1	151122_redcurve	-3.09641	0.728863
	f.1319.0.0	dried fruit intake	LOW <1	221076_bluecurve	-3.02604	0.732589
	f.1329.0.0	Oily fish intake	HIGH	71458_redcurve	-3.05327	0.730798
	f.1329.0.0	Oily fish intake	LOW	334323_bluecurve	-3.05675	0.732598
	f.1339.0.0	Non-oily fish intake	HIGH	66894_redcurve	-3.03224	0.732169
	f.1339.0.0	Non-oily fish intake	LOW	339303_bluecurve	-3.06085	0.732053
	f.1349.0.0	Processed meat intake	HIGH	129746_redcurve	-3.03839	0.736044
	f.1349.0.0	Processed meat intake	LOW	277307_bluecurve	-3.06417	0.730306
	f.1359.0.0	Poultry intake	HIGH	195315_redcurve	-3.02227	0.731734
	f.1359.0.0	Poultry intake	LOW	211666_bluecurve	-3.087	0.731229
	f.1369.0.0	Beef intake	HIGH	46636_redcurve	-3.02868	0.73319
	f.1369.0.0	Beef intake	LOW	359647_bluecurve	-3.05967	0.732051
	f.1379.0.0	Lamb intake	HIGH	9913_redcurve	-3.03406	0.7387
	f.1379.0.0	Lamb intake	LOW	395502_bluecurve	-3.05688	0.73193
	f.1389.0.0	Pork Intake	HIGH	13087_redcurve	-2.98844	0.739981
	f.1389.0.0	Pork Intake	LOW	392446_bluecurve	-3.05843	0.731771
	f.1408.0.0	Cheese Intake	HIGH	237033_redcurve	-3.0823	0.731819
	f.1408.0.0	Cheese Intake	LOW	161077_bluecurve	-3.01921	0.731
	f.1438.0.0	Bread Intake	HIGH >=13	167671_redcurve	-3.06869	0.739669
	f.1438.0.0	Bread Intake	LOW <13	231063_bluecurve	-3.0477	0.726853
	f.1448.0.0	Bread type	White	104983_redcurve	-3.02496	0.734914
	f.1448.0.0	Bread type	Wholegrain/Brown	272849_bluecurve	-3.06983	0.731118
	f.1458.0.0	Cereal intake	HIGH >=5	247738_redcurve	-3.07854	0.731619
	f.1458.0.0	Cereal intake	LOW <5	142294_bluecurve	-3.01844	0.731454
	f.1478.0.0	salt added to food	Always/usually	63856_redcurve	-3.02061	0.734419
	f.1478.0.0	salt added to food	Never/sometimes	343735_bluecurve	-3.06232	0.731673
	f.1488.0.0	tea intake	HIGH >=4	186693_redcurve	-3.06025	0.729903
	f.1488.0.0	tea intake	LOW <4	208245_bluecurve	-3.05279	0.733865
	f.1498.0.0	coffee intake	HIGH >=3	134533_redcurve	-3.00377	0.730241
	f.1498.0.0	coffee intake	LOW <3	243532_bluecurve	-3.07792	0.731921
	f.1518.0.0	hot drink temperature	Veryhot/hot	342451_redcurve	-3.0622	0.731492
	f.1518.0.0	hot drink temperature	Warm/No hot drinks	65070_bluecurve	-3.02206	0.735432
	f.1528.0.0	water intake	HIGH >=3	169189_redcurve	-3.0438	0.735043
	f.1528.0.0	water intake	LOW <3	206931_bluecurve	-3.06065	0.729723
	f.1548.0.0	Variation in diet	Never/sometimes	375038_redcurve	-3.06343	0.731312
	f.1548.0.0	Variation in diet	Often	31240_bluecurve	-2.96599	0.737135
	f.1558.0.0	Alcohol intake frequency	HIGH	292229_redcurve	-3.08115	0.726227
	f.1558.0.0	Alcohol intake frequency	LOW	115118_bluecurve	-2.99151	0.743358
	f.1568.0.0	Avg weekly red wine intake	HIGH >=4	106121_redcurve	-3.09495	0.719811
	f.1568.0.0	Avg weekly red wine intake	LOW <4	184497_bluecurve	-3.07367	0.72987
	f.1578.0.0	Avg weekly champagne+white wine intake	HIGH >=3	92303_redcurve	-3.09581	0.721074
	f.1578.0.0	Avg weekly champagne+white wine intake	LOW <3	198132_bluecurve	-3.07468	0.728548
	f.1588.0.0	Avg weekly beer+cider	HIGH >=4	76310_redcurve	-3.04365	0.726588
	f.1588.0.0	Avg weekly beer+cider	LOW <4	214850_bluecurve	-3.0948	0.725519
	f.1598.0.0	Avg weekly spirits	HIGH >=2	81688_redcurve	-3.02315	0.726808
	f.1598.0.0	Avg weekly spirits	LOW <2	208515_bluecurve	-3.10466	0.72452
	f.1608.0.0	Avg weekly fortified wine	HIGH >=1	29394_redcurve	-3.1205	0.724045
	f.1608.0.0	Avg weekly fortified wine	LOW <1	261707_bluecurve	-3.07699	0.726235
	f.1618.0.0	Alcohol taken with meals	No	68590_redcurve	-3.02486	0.733839
	f.1618.0.0	Alcohol taken with meals	Yes/ItVaries	252653_bluecurve	-3.08593	0.726214
	f.1677.0.0	breastfed as baby	No	89183_redcurve	-3.03852	0.732686
	f.1677.0.0	breastfed as baby	Yes	220413_bluecurve	-3.06478	0.731943
	f.1687.0.0	body size at age 10	Average/Thinner	337267_redcurve	-3.10147	0.725939
	f.1687.0.0	body size at age 10	Plumper	63707_bluecurve	-2.8153	0.718426
	f.1697.0.0	height size at age 10	Average/Shorter	298634_redcurve	-3.05715	0.73258
	f.1697.0.0	height size at age 10	Taller	102680_bluecurve	-3.05349	0.731073
	f.1707.0.0	left/right handed	Left-handed	38976_redcurve	-3.06222	0.731134
	f.1707.0.0	left/right handed	Right-handed	362011_bluecurve	-3.05557	0.732175
	f.1737.0.0	childhood sunburn ocations	HIGH >=2	98187_redcurve	-3.06709	0.732184
	f.1737.0.0	childhood sunburn ocations	LOW <2	206155_bluecurve	-3.04994	0.732084
	f.1767.0.0	adopted as child	No	401816_redcurve	-3.05682	0.732223
	f.1767.0.0	adopted as child	Yes	5271_bluecurve	-2.98049	0.730827
	f.1777.0.0	part of multiple birth	No	392722_redcurve	-3.05718	0.732316
	f.1777.0.0	part of multiple birth	Yes	9255_bluecurve	-3.04391	0.727472
	f.1787.0.0	maternal smoking at birth	No	242804_redcurve	-3.08156	0.73151
	f.1787.0.0	maternal smoking at birth	Yes	107856_bluecurve	-3.00932	0.731785
	f.1797.0.0	father still alive	No	306466_redcurve	-3.05297	0.73222
	f.1797.0.0	father still alive	Yes	91239_bluecurve	-3.07315	0.731973
	f.1807.0.0	fathers age at death	HIGH >=71	166698_redcurve	-3.0783	0.73253
	f.1807.0.0	fathers age at death	LOW <71	134973_bluecurve	-3.02456	0.729973
	f.1845.0.0	mothers age	HIGH >=79	79996_redcurve	-3.09244	0.728665
	f.1845.0.0	mothers age	LOW <79	77058_bluecurve	-3.04154	0.733017
	f.1873.0.0	number of full brothers	HIGH >=2	103747_redcurve	-3.0221	0.733509
	f.1873.0.0	number of full brothers	LOW <2	298098_bluecurve	-3.06883	0.731342
	f.1883.0.0	number of full sisters	HIGH >=2	94545_redcurve	-3.01995	0.733154
	f.1883.0.0	number of full sisters	LOW <2	307365_bluecurve	-3.06811	0.731496
	f.189.0.0	Townsend deprivation index	HIGH >=-1	136523_redcurve	-3.03212	0.742328
	f.189.0.0	Townsend deprivation index	LOW <-1	270630_bluecurve	-3.06775	0.726814
	f.1920.0.0	mood swings	No	218082_redcurve	-3.07974	0.729516
	f.1920.0.0	mood swings	Yes	180119_bluecurve	-3.02761	0.734302
	f.1930.0.0	miserableness	No	228862_redcurve	-3.07021	0.729895
	f.1930.0.0	miserableness	Yes	172245_bluecurve	-3.03681	0.734757
	f.1940.0.0	irritability	No	281109_redcurve	-3.06126	0.730515
	f.1940.0.0	irritability	Yes	108945_bluecurve	-3.04301	0.736364
	f.1950.0.0	sensitive/hurt feelings	No	175782_redcurve	-3.05786	0.731349
	f.1950.0.0	sensitive/hurt feelings	Yes	220522_bluecurve	-3.05277	0.73235
	f.1960.0.0	fed-up feelings	No	236754_redcurve	-3.08212	0.728844
	f.1960.0.0	fed-up feelings	Yes	162819_bluecurve	-3.01788	0.735045
	f.1980.0.0	worrier	No	171984_redcurve	-3.02753	0.731231
	f.1980.0.0	worrier	Yes	225410_bluecurve	-3.07718	0.732724
	f.1990.0.0	tense	No	327977_redcurve	-3.04595	0.730676
	f.1990.0.0	tense	Yes	67569_bluecurve	-3.10139	0.73777
	f.2000.0.0	worry too long after embarrasment	No	204382_redcurve	-3.03721	0.731618
	f.2000.0.0	worry too long after embarrasment	Yes	187055_bluecurve	-3.0736	0.732953
	f.20022.0.0	birth weight	HIGH >=4	32212_redcurve	-3.00468	0.733474
	f.20022.0.0	birth weight	LOW <4	200969_bluecurve	-3.06136	0.730391
	f.2010.0.0	suffer from nerves	No	309316_redcurve	-3.04565	0.731044
	f.2010.0.0	suffer from nerves	Yes	83936_bluecurve	-3.08957	0.734254
	f.20116.0.0	smoking status	No	221804_redcurve	-3.08515	0.730112
	f.20116.0.0	smoking status	Yes/Prev	184405_bluecurve	-3.02109	0.733215
	f.20117.0.0	alcohol status	No	12838_redcurve	-3.01695	0.74042
	f.20117.0.0	alcohol status	Yes/Prev	394509_bluecurve	-3.05708	0.731919
	f.20122.0.0	bipolar disorder	0	406519_redcurve	-3.05581	0.73233
	f.20122.0.0	bipolar disorder	Mania/Hypomania	1110_bluecurve	-3.0473	0.705968
	f.20123.0.0	single episode major depression	0	399587_redcurve	-3.05633	0.7323
	f.20123.0.0	single episode major depression	1	8042_bluecurve	-3.0286	0.729723
	f.2020.0.0	lonliness	No	330282_redcurve	-3.06607	0.730277
	f.2020.0.0	lonliness	Yes	71284_bluecurve	-3.00844	0.73981
	f.2030.0.0	guilty	No	284621_redcurve	-3.05521	0.731231
	f.2030.0.0	guilty	Yes	112828_bluecurve	-3.05638	0.735008
	f.2040.0.0	risk taking	No	294279_redcurve	-3.0662	0.731834
	f.2040.0.0	risk taking	Yes	99612_bluecurve	-3.02615	0.73086
	f.2090.0.0	seen doctor for nerves, anxiety, tension, depression	No	265259_redcurve	-3.06498	0.730362
	f.2090.0.0	seen doctor for nerves, anxiety, tension, depression	Yes	139810_bluecurve	-3.039	0.73553
	f.2100.0.0	seen psychiatrist for nerves, tension,etc	No	360277_redcurve	-3.05737	0.731057
	f.2100.0.0	seen psychiatrist for nerves, tension,etc	Yes	45776_bluecurve	-3.04422	0.740814
	f.2110.0.0	able to confide	HIGH	296353_redcurve	-3.05925	0.731164
	f.2110.0.0	able to confide	LOW	99634_bluecurve	-3.04602	0.736073
	f.2207.0.0	wear glasses/contact lenses	No	43527_redcurve	-3.0575	0.73319
	f.2207.0.0	wear glasses/contact lenses	Yes	363760_bluecurve	-3.05556	0.732157
	f.2217.0.0	age started wearing glasses	HIGH >=32	188501_redcurve	-3.04721	0.729899
	f.2217.0.0	age started wearing glasses	LOW <32	162918_bluecurve	-3.06723	0.734295
	f.2237.0.0	plays computer games	Never/sometimes	393691_redcurve	-3.05973	0.732159
	f.2237.0.0	plays computer games	Often	13759_bluecurve	-2.94204	0.726266
	f.2405.0.0	number of children fathered	HIGH >=2	123343_redcurve	-3.04043	0.730081
	f.2405.0.0	number of children fathered	LOW <2	62406_bluecurve	-3.07074	0.739755
	f.2734.0.0	no of live births	HIGH >=2	151569_redcurve	-3.05597	0.728817
	f.2734.0.0	no of live births	LOW <2	68667_bluecurve	-3.06974	0.736243
	f.2744.0.0	birth weight of first child	HIGH >=7	126778_redcurve	-3.05239	0.729326
	f.2744.0.0	birth weight of first child	LOW <7	50909_bluecurve	-3.05928	0.728396
	f.2946.0.0	fathers age	HIGH >=78	46627_redcurve	-3.10175	0.730558
	f.2946.0.0	fathers age	LOW <78	43929_bluecurve	-3.04387	0.732493
	f.3456.0.0	no of cigarettes currently smoked daily	HIGH >=16	11655_redcurve	-2.93976	0.732928
	f.3456.0.0	no of cigarettes currently smoked daily	LOW <16	16615_bluecurve	-3.00294	0.734146
	f.3526.0.0	mothers age at death	HIGH >=75	135759_redcurve	-3.07688	0.730642
	f.3526.0.0	mothers age at death	LOW <75	106702_bluecurve	-3.01786	0.733771
	f.3637.0.0	frequency of exercise in last 4 wks	HIGH	144037_redcurve	-3.09148	0.726526
	f.3637.0.0	frequency of exercise in last 4 wks	LOW	50063_bluecurve	-3.07292	0.733472
	f.3786.0.0	age asthma diagnosed	HIGH >=32	21467_redcurve	-2.97271	0.74097
	f.3786.0.0	age asthma diagnosed	LOW <32	20131_bluecurve	-3.02456	0.731931
	f.3942.0.0	adopted mother still alive	No	2817_redcurve	-2.98669	0.725344
	f.3942.0.0	adopted mother still alive	Yes	1077_bluecurve	-2.96327	0.725075
	f.3972.0.0	no of adopted brothers	HIGH >=1	1743_redcurve	-2.9632	0.746952
	f.3972.0.0	no of adopted brothers	LOW <1	2789_bluecurve	-2.98441	0.715048
	f.3982.0.0	no of adopted sisters	HIGH >=1	1716_redcurve	-2.96151	0.743979
	f.3982.0.0	no of adopted sisters	LOW <1	2854_bluecurve	-2.98876	0.720686
	f.4462.0.0	avg monthly intake of other alcoholic drinks	HIGH >=1	1322_redcurve	-2.92205	0.706865
	f.4462.0.0	avg monthly intake of other alcoholic drinks	LOW <1	27931_bluecurve	-2.99376	0.744995
	f.4501.0.0	non accidental death in close genetic family	No	91626_redcurve	-3.07258	0.730627
	f.4501.0.0	non accidental death in close genetic family	Yes	34264_bluecurve	-3.04714	0.731105
	f.4526.0.0	happiness	Happy	126623_redcurve	-3.06252	0.730607
	f.4526.0.0	happiness	Unhappy	5689_bluecurve	-3.03748	0.749513
	f.4537.0.0	work/job satisfaction	Happy	81564_redcurve	-3.06551	0.730763
	f.4537.0.0	work/job satisfaction	Unhappy	8794_bluecurve	-3.04713	0.734786
	f.4548.0.0	health satisfaction	Happy	115104_redcurve	-3.08573	0.725776
	f.4548.0.0	health satisfaction	Unhappy	17258_bluecurve	-2.90262	0.748213
	f.4559.0.0	family relationship satisfaction	Happy	123676_redcurve	-3.06282	0.730694
	f.4559.0.0	family relationship satisfaction	Unhappy	7941_bluecurve	-3.0417	0.740442
	f.4581.0.0	financial satifaction	Happy	115369_redcurve	-3.07276	0.729972
	f.4581.0.0	financial satifaction	Unhappy	16823_bluecurve	-2.98294	0.736804
	f.4609.0.0	longest period of depression	HIGH >=16	12658_redcurve	-3.0396	0.737855
	f.4609.0.0	longest period of depression	LOW <16	43241_bluecurve	-3.05499	0.732248
	f.4620.0.0	number of depression episodes	HIGH >=7	5709_redcurve	-3.06474	0.739824
	f.4620.0.0	number of depression episodes	LOW <7	44765_bluecurve	-3.05333	0.73174
	f.5057.0.0	no of older siblings	HIGH >=2	29863_redcurve	-3.03101	0.732863
	f.5057.0.0	no of older siblings	LOW <2	85285_bluecurve	-3.07053	0.730427
	f.5364.0.0	avg weekly intake of other alcoholic drinks	HIGH >=1	1207_redcurve	-3.06613	0.741996
	f.5364.0.0	avg weekly intake of other alcoholic drinks	LOW <1	93275_bluecurve	-3.08851	0.724794
	f.6143.0.0	transport type to job	car/publictransport	190061_redcurve	-3.04769	0.730896
	f.6143.0.0	transport type to job	walk/cycle	23380_bluecurve	-3.13745	0.733936
	f.670.0.0	Type of accomodation	Apt/carehome/caravan/sheltered-accommodation	34891_redcurve	-3.04799	0.74475
	f.670.0.0	Type of accomodation	house/bungalow	371760_bluecurve	-3.05676	0.731073
	f.709.0.0	no in household	HIGH >=3	133118_redcurve	-3.06062	0.730474
	f.709.0.0	no in household	LOW <3	272386_bluecurve	-3.05383	0.733054
	f.728.0.0	no of vehicles in household	2021-01-02	327761_redcurve	-3.06066	0.731595
	f.728.0.0	no of vehicles in household	3 or more	47179_bluecurve	-3.03653	0.726822
	f.738.0.0	avg total household income before tax	< 52k	261603_redcurve	-3.04521	0.734063
	f.738.0.0	avg total household income before tax	>= 52k	89187_bluecurve	-3.0978	0.724312
	f.757.0.0	time employed in current job	HIGH >=14	92675_redcurve	-3.0667	0.72969
	f.757.0.0	time employed in current job	LOW <14	125106_bluecurve	-3.05607	0.73151
	f.767.0.0	no hrs of work in a week	HIGH >=36	136750_redcurve	-3.03886	0.73152
	f.767.0.0	no hrs of work in a week	LOW <36	90155_bluecurve	-3.08918	0.729656
	f.796.0.0	distance bw home and work	HIGH >=14	43146_redcurve	-3.0401	0.728374
	f.796.0.0	distance bw home and work	LOW <14	151242_bluecurve	-3.06286	0.732366
	f.806.0.0	jobs involved walking standing	Always/usually	77728_redcurve	-3.02832	0.729784
	f.806.0.0	jobs involved walking standing	Never/sometimes	152106_bluecurve	-3.07528	0.731152
	f.816.0.0	jobs involved heavy physical work	Always/usually	31108_redcurve	-2.99958	0.73012
	f.816.0.0	jobs involved heavy physical work	Never/sometimes	198759_bluecurve	-3.06876	0.730724
	f.826.0.0	jobs involved shift work	Always/usually	21141_redcurve	-2.97772	0.731216
	f.826.0.0	jobs involved shift work	Never/sometimes	208491_bluecurve	-3.0675	0.730487
	f.864.0.0	number of days walked 10+min	HIGH >=6	227534_redcurve	-3.07136	0.728617
	f.864.0.0	number of days walked 10+min	LOW <6	173520_bluecurve	-3.0406	0.73607
	f.874.0.0	duration of walks	HIGH >=62	74314_redcurve	-3.04783	0.725537
	f.874.0.0	duration of walks	LOW <62	274135_bluecurve	-3.07222	0.731818
	f.884.0.0	number of days per week of 10+ min physical act	HIGH >=4	191337_redcurve	-3.07036	0.730704
	f.884.0.0	number of days per week of 10+ min physical act	LOW <4	196733_bluecurve	-3.05099	0.732502
	f.894.0.0	duration of moderate act	HIGH >=67	72865_redcurve	-3.06288	0.726113
	f.894.0.0	duration of moderate act	LOW <67	230144_bluecurve	-3.0758	0.730699
	f.904.0.0	no days vigorous act	HIGH >=2	187010_redcurve	-3.07477	0.727875
	f.904.0.0	no days vigorous act	LOW <2	201245_bluecurve	-3.04726	0.734996
	f.914.0.0	duration of vigorous act	HIGH >=45	88492_redcurve	-3.07475	0.724204
	f.914.0.0	duration of vigorous act	LOW <45	132941_bluecurve	-3.09105	0.729998
	f.924.0.0	walk pace	Brisk	161592_redcurve	-3.15701	0.719991
	f.924.0.0	walk pace	Slow/Avg	244130_bluecurve	-2.99044	0.732418
	f.943.0.0	freq of stair climbing in last 4 wks	HIGH	138983_redcurve	-3.10321	0.724655
	f.943.0.0	freq of stair climbing in last 4 wks	LOW	265199_bluecurve	-3.03237	0.734786
	f.971.0.0	pleasure walk	HIGH	184382_redcurve	-3.07855	0.725563
	f.971.0.0	pleasure walk	LOW	106309_bluecurve	-3.08581	0.732194
	f.991.0.0	strenous sport	HIGH	32766_redcurve	-3.13615	0.719389
	f.991.0.0	strenous sport	LOW	8273_bluecurve	-3.14192	0.729264
	father_alzheimer	father_alzheimer	Alzheimer's disease/dementia	13639_redcurve	-3.09471	0.72726
	father_alzheimer	father_alzheimer	No	362629_bluecurve	-3.05911	0.732024
	father_bp	father_bp	High blood pressure	57400_redcurve	-3.04803	0.732148
	father_bp	father_bp	No	318868_bluecurve	-3.06263	0.731812
	father_depression	father_depression	No	363809_redcurve	-3.05939	0.731836
	father_depression	father_depression	Severe depression	12459_bluecurve	-3.08979	0.732603
	father_diabetes	father_diabetes	Diabetes	28305_redcurve	-2.96647	0.731472
	father_diabetes	father_diabetes	No	347963_bluecurve	-3.06804	0.731385
	father_heartdisease	father_heartdisease	Heart disease	54393_redcurve	-3.05734	0.731105
	father_heartdisease	father_heartdisease	No	321875_bluecurve	-3.06092	0.732012
	father_illness	father_illness	No-illness	85619_redcurve	-3.09175	0.730702
	father_illness	father_illness	Yes	290649_bluecurve	-3.05117	0.731973
	father_stroke	father_stroke	No	352785_redcurve	-3.05848	0.731755
	father_stroke	father_stroke	Stroke	23483_bluecurve	-3.08923	0.733175
	gender	gender	Female	220379_redcurve	-3.06023	0.731184
	gender	gender	Male	187250_bluecurve	-3.05056	0.733489
	mother_alzheimer	mother_alzheimer	Alzheimer's disease/dementia	28831_redcurve	-3.08816	0.728004
	mother_alzheimer	mother_alzheimer	No	360393_bluecurve	-3.05622	0.732379
	mother_bp	mother_bp	High blood pressure	85433_redcurve	-3.04916	0.729979
	mother_bp	mother_bp	No	303791_bluecurve	-3.06123	0.732678
	mother_depression	mother_depression	No	364877_redcurve	-3.05766	0.732044
	mother_depression	mother_depression	Severe depression	24347_bluecurve	-3.07235	0.732855
	mother_diabetes	mother_diabetes	Diabetes	29972_redcurve	-2.94274	0.732114
	mother_diabetes	mother_diabetes	No	359252_bluecurve	-3.06825	0.731274
	mother_heartdisease	mother_heartdisease	Heart disease	27307_redcurve	-3.04368	0.730899
	mother_heartdisease	mother_heartdisease	No	361917_bluecurve	-3.05971	0.732182
	mother_illness	mother_illness	No-illness	111173_redcurve	-3.09059	0.731114
	mother_illness	mother_illness	Yes	278051_bluecurve	-3.04578	0.732107
	mother_stroke	mother_stroke	No	368421_redcurve	-3.0575	0.732004
	mother_stroke	mother_stroke	Stroke	20803_bluecurve	-3.0777	0.733607
	sibling_alzheimer	sibling_alzheimer	Alzheimer's disease/dementia	1489_redcurve	-3.04661	0.725029
	sibling_alzheimer	sibling_alzheimer	No	328055_bluecurve	-3.05976	0.732421
	sibling_bp	sibling_bp	High blood pressure	49588_redcurve	-3.01191	0.729227
	sibling_bp	sibling_bp	No	279956_bluecurve	-3.06816	0.732622
	sibling_depression	sibling_depression	No	307396_redcurve	-3.06	0.732442
	sibling_depression	sibling_depression	Severe depression	22148_bluecurve	-3.05546	0.731625
	sibling_diabetes	sibling_diabetes	Diabetes	23555_redcurve	-2.92216	0.737064
	sibling_diabetes	sibling_diabetes	No	305989_bluecurve	-3.07028	0.730955
	sibling_heartdisease	sibling_heartdisease	Heart disease	13134_redcurve	-3.02398	0.729225
	sibling_heartdisease	sibling_heartdisease	No	316410_bluecurve	-3.06118	0.732482
	sibling_illness	sibling_illness	No-illness	187603_redcurve	-3.09458	0.730418
	sibling_illness	sibling_illness	Yes	141941_bluecurve	-3.01359	0.732438
	sibling_stroke	sibling_stroke	No	325811_redcurve	-3.05984	0.732277
	sibling_stroke	sibling_stroke	Stroke	3733_bluecurve	-3.04706	0.741958

## Sheet: EDUCATTAIN
	Educational Attainment
	FIELD	desc	GROUP	group_n	mean_PRS	std_PRS
	f.100010.0.0	portion size	Avg/Small	43879_redcurve	0.681972	0.626627
	f.100010.0.0	portion size	Larger	6344_bluecurve	0.686033	0.626666
	f.1031.0.0	frequency of friend/family visit	HIGH	261017_redcurve	0.643926	0.626234
	f.1031.0.0	frequency of friend/family visit	LOW	70598_bluecurve	0.692421	0.627294
	f.1050.0.0	time spend out in summer	HIGH >=4	141703_redcurve	0.597785	0.620281
	f.1050.0.0	time spend out in summer	LOW <4	162841_bluecurve	0.703374	0.627974
	f.1060.0.0	time spend out in winter	HIGH >=3	63783_redcurve	0.56557	0.620761
	f.1060.0.0	time spend out in winter	LOW <3	198372_bluecurve	0.670508	0.625569
	f.1070.0.0	time spent watching TV	HIGH >=3	161929_redcurve	0.579778	0.61439
	f.1070.0.0	time spent watching TV	LOW <3	152438_bluecurve	0.712543	0.627869
	f.1080.0.0	time spent using computer	HIGH >=2	76850_redcurve	0.679659	0.629626
	f.1080.0.0	time spent using computer	LOW <2	175523_bluecurve	0.627039	0.62505
	f.1090.0.0	time spent driving	HIGH >=2	61540_redcurve	0.573265	0.61816
	f.1090.0.0	time spent driving	LOW <2	154232_bluecurve	0.643362	0.627565
	f.1110.0.0	length of mobile phone use	HIGH	274635_redcurve	0.639329	0.625978
	f.1110.0.0	length of mobile phone use	LOW	55548_bluecurve	0.72933	0.625952
	f.1120.0.0	weekly usage of mobile phone in last 3 mnths	HIGH	62977_redcurve	0.576474	0.622979
	f.1120.0.0	weekly usage of mobile phone in last 3 mnths	LOW	218555_bluecurve	0.65942	0.625863
	f.1150.0.0	usual side of head for mobile ph use	Left	99693_redcurve	0.638737	0.624651
	f.1150.0.0	usual side of head for mobile ph use	Right	163866_bluecurve	0.63915	0.627229
	f.1160.0.0	Sleep duration	HIGH >=8	120103_redcurve	0.654604	0.624437
	f.1160.0.0	Sleep duration	LOW <8	211518_bluecurve	0.65431	0.628159
	f.1170.0.0	getting up in morning	Easy	273615_redcurve	0.65419	0.625939
	f.1170.0.0	getting up in morning	Not easy/difficult	58839_bluecurve	0.654043	0.631198
	f.1180.0.0	morning evening person	Evening	113531_redcurve	0.655708	0.627589
	f.1180.0.0	morning evening person	Morning	184422_bluecurve	0.650561	0.626427
	f.1190.0.0	Nap during the day	Never/sometimes	316787_redcurve	0.653475	0.626594
	f.1190.0.0	Nap during the day	usually	15859_bluecurve	0.665951	0.631946
	f.1200.0.0	Sleeplessness	Never/sometimes	242205_redcurve	0.664665	0.626167
	f.1200.0.0	Sleeplessness	Usually	90306_bluecurve	0.625495	0.627698
	f.1210.0.0	Snoring	No	195679_redcurve	0.666267	0.627178
	f.1210.0.0	Snoring	Yes	115659_bluecurve	0.630253	0.625505
	f.1220.0.0	Daytime dozing	Always/often	7647_redcurve	0.654596	0.64785
	f.1220.0.0	Daytime dozing	Never/sometimes	324443_bluecurve	0.65419	0.626338
	f.1239.0.0	current tobaco smoking	Most days/occasionally	30425_redcurve	0.542734	0.626543
	f.1239.0.0	current tobaco smoking	No	302168_bluecurve	0.665252	0.625799
	f.1249.0.0	past tobacco smoking	Most days/occasionally	120896_redcurve	0.64447	0.622427
	f.1249.0.0	past tobacco smoking	Never/tried once-twice	189057_bluecurve	0.677053	0.627886
	f.1259.0.0	smokers in household	No	280810_redcurve	0.671974	0.625853
	f.1259.0.0	smokers in household	One/more	29532_bluecurve	0.59045	0.622068
	f.1269.0.0	exposure to tobacco smoke at home	HIGH >=1	14714_redcurve	0.581811	0.623211
	f.1269.0.0	exposure to tobacco smoke at home	LOW <1	291218_bluecurve	0.669593	0.625846
	f.1279.0.0	exposure to tobacco smoke outside	HIGH >=1	52025_redcurve	0.607614	0.628192
	f.1279.0.0	exposure to tobacco smoke outside	LOW <1	236726_bluecurve	0.680733	0.625304
	f.1289.0.0	Cooked vegetable intake	HIGH >=3	156197_redcurve	0.651088	0.624181
	f.1289.0.0	Cooked vegetable intake	LOW <3	168118_bluecurve	0.661844	0.628592
	f.1299.0.0	raw vegetable intake	HIGH >=3	97969_redcurve	0.641218	0.628427
	f.1299.0.0	raw vegetable intake	LOW <3	215878_bluecurve	0.660491	0.626087
	f.1309.0.0	fresh fruit intake	HIGH >=3	118259_redcurve	0.673489	0.625445
	f.1309.0.0	fresh fruit intake	LOW <3	202889_bluecurve	0.645161	0.627721
	f.1319.0.0	dried fruit intake	HIGH >=1	128718_redcurve	0.712787	0.623784
	f.1319.0.0	dried fruit intake	LOW <1	173033_bluecurve	0.599383	0.625198
	f.1329.0.0	Oily fish intake	HIGH	58324_redcurve	0.676716	0.624373
	f.1329.0.0	Oily fish intake	LOW	273468_bluecurve	0.649762	0.627166
	f.1339.0.0	Non-oily fish intake	HIGH	54639_redcurve	0.641741	0.620783
	f.1339.0.0	Non-oily fish intake	LOW	277378_bluecurve	0.656839	0.627951
	f.1349.0.0	Processed meat intake	HIGH	104835_redcurve	0.644391	0.628602
	f.1349.0.0	Processed meat intake	LOW	227603_bluecurve	0.658706	0.625964
	f.1359.0.0	Poultry intake	HIGH	162700_redcurve	0.626684	0.622711
	f.1359.0.0	Poultry intake	LOW	169732_bluecurve	0.680495	0.629622
	f.1369.0.0	Beef intake	HIGH	37047_redcurve	0.657026	0.62332
	f.1369.0.0	Beef intake	LOW	295040_bluecurve	0.653959	0.627271
	f.1379.0.0	Lamb intake	HIGH	7896_redcurve	0.700549	0.632489
	f.1379.0.0	Lamb intake	LOW	323800_bluecurve	0.653467	0.626632
	f.1389.0.0	Pork Intake	HIGH	10173_redcurve	0.623402	0.630045
	f.1389.0.0	Pork Intake	LOW	321511_bluecurve	0.655523	0.626665
	f.1408.0.0	Cheese Intake	HIGH	202892_redcurve	0.689616	0.627807
	f.1408.0.0	Cheese Intake	LOW	123213_bluecurve	0.597022	0.620821
	f.1438.0.0	Bread Intake	HIGH >=13	135088_redcurve	0.669424	0.627702
	f.1438.0.0	Bread Intake	LOW <13	191397_bluecurve	0.643461	0.625947
	f.1448.0.0	Bread type	White	77443_redcurve	0.554536	0.619528
	f.1448.0.0	Bread type	Wholegrain/Brown	230440_bluecurve	0.686572	0.625865
	f.1458.0.0	Cereal intake	HIGH >=5	203870_redcurve	0.675415	0.6249
	f.1458.0.0	Cereal intake	LOW <5	114205_bluecurve	0.613161	0.627168
	f.1478.0.0	salt added to food	Always/usually	48343_redcurve	0.61277	0.630759
	f.1478.0.0	salt added to food	Never/sometimes	284351_bluecurve	0.661081	0.625897
	f.1488.0.0	tea intake	HIGH >=4	147422_redcurve	0.646073	0.625606
	f.1488.0.0	tea intake	LOW <4	174176_bluecurve	0.655969	0.627468
	f.1498.0.0	coffee intake	HIGH >=3	111680_redcurve	0.654679	0.627156
	f.1498.0.0	coffee intake	LOW <3	196469_bluecurve	0.651031	0.627826
	f.1518.0.0	hot drink temperature	Veryhot/hot	278698_redcurve	0.654322	0.627321
	f.1518.0.0	hot drink temperature	Warm/No hot drinks	53948_bluecurve	0.652627	0.624471
	f.1528.0.0	water intake	HIGH >=3	141255_redcurve	0.660579	0.627179
	f.1528.0.0	water intake	LOW <3	165663_bluecurve	0.645512	0.626403
	f.1548.0.0	Variation in diet	Never/sometimes	307135_redcurve	0.657038	0.626438
	f.1548.0.0	Variation in diet	Often	25118_bluecurve	0.618782	0.629777
	f.1558.0.0	Alcohol intake frequency	HIGH	245859_redcurve	0.673076	0.626302
	f.1558.0.0	Alcohol intake frequency	LOW	86692_bluecurve	0.600304	0.625329
	f.1568.0.0	Avg weekly red wine intake	HIGH >=4	94675_redcurve	0.709262	0.623091
	f.1568.0.0	Avg weekly red wine intake	LOW <4	150157_bluecurve	0.650403	0.627221
	f.1578.0.0	Avg weekly champagne+white wine intake	HIGH >=3	81854_redcurve	0.709885	0.625923
	f.1578.0.0	Avg weekly champagne+white wine intake	LOW <3	162834_bluecurve	0.654877	0.625677
	f.1588.0.0	Avg weekly beer+cider	HIGH >=4	59256_redcurve	0.584618	0.620689
	f.1588.0.0	Avg weekly beer+cider	LOW <4	185899_bluecurve	0.701415	0.625402
	f.1598.0.0	Avg weekly spirits	HIGH >=2	65653_redcurve	0.636978	0.623654
	f.1598.0.0	Avg weekly spirits	LOW <2	179024_bluecurve	0.687091	0.626611
	f.1608.0.0	Avg weekly fortified wine	HIGH >=1	25786_redcurve	0.762366	0.624781
	f.1608.0.0	Avg weekly fortified wine	LOW <1	219400_bluecurve	0.662786	0.625589
	f.1618.0.0	Alcohol taken with meals	No	49774_redcurve	0.561544	0.620097
	f.1618.0.0	Alcohol taken with meals	Yes/ItVaries	219181_bluecurve	0.690073	0.625647
	f.1677.0.0	breastfed as baby	No	74374_redcurve	0.60046	0.630269
	f.1677.0.0	breastfed as baby	Yes	185818_bluecurve	0.680155	0.62642
	f.1687.0.0	body size at age 10	Average/Thinner	275834_redcurve	0.65667	0.626072
	f.1687.0.0	body size at age 10	Plumper	52398_bluecurve	0.641176	0.6299
	f.1697.0.0	height size at age 10	Average/Shorter	240388_redcurve	0.644046	0.626895
	f.1697.0.0	height size at age 10	Taller	88322_bluecurve	0.682354	0.62552
	f.1707.0.0	left/right handed	Left-handed	31943_redcurve	0.660599	0.627242
	f.1707.0.0	left/right handed	Right-handed	295368_bluecurve	0.653607	0.626711
	f.1737.0.0	childhood sunburn ocations	HIGH >=2	86957_redcurve	0.693616	0.627932
	f.1737.0.0	childhood sunburn ocations	LOW <2	163091_bluecurve	0.631599	0.626725
	f.1767.0.0	adopted as child	No	328236_redcurve	0.655803	0.626848
	f.1767.0.0	adopted as child	Yes	4183_bluecurve	0.526233	0.614662
	f.1777.0.0	part of multiple birth	No	321179_redcurve	0.655622	0.626654
	f.1777.0.0	part of multiple birth	Yes	7111_bluecurve	0.660505	0.634081
	f.1787.0.0	maternal smoking at birth	No	203230_redcurve	0.684644	0.625446
	f.1787.0.0	maternal smoking at birth	Yes	85841_bluecurve	0.601155	0.625961
	f.1797.0.0	father still alive	No	240205_redcurve	0.671548	0.625114
	f.1797.0.0	father still alive	Yes	84980_bluecurve	0.615523	0.630238
	f.1807.0.0	fathers age at death	HIGH >=71	133694_redcurve	0.700129	0.624707
	f.1807.0.0	fathers age at death	LOW <71	104182_bluecurve	0.636917	0.623624
	f.1845.0.0	mothers age	HIGH >=79	69628_redcurve	0.686828	0.625577
	f.1845.0.0	mothers age	LOW <79	72425_bluecurve	0.571824	0.629304
	f.1873.0.0	number of full brothers	HIGH >=2	76744_redcurve	0.638308	0.633898
	f.1873.0.0	number of full brothers	LOW <2	251502_bluecurve	0.661068	0.624581
	f.1883.0.0	number of full sisters	HIGH >=2	69654_redcurve	0.638214	0.634067
	f.1883.0.0	number of full sisters	LOW <2	258627_bluecurve	0.660448	0.624799
	f.189.0.0	Townsend deprivation index	HIGH >=-1	102513_redcurve	0.640121	0.641436
	f.189.0.0	Townsend deprivation index	LOW <-1	229788_bluecurve	0.660349	0.620154
	f.1920.0.0	mood swings	No	183713_redcurve	0.68964	0.623295
	f.1920.0.0	mood swings	Yes	142508_bluecurve	0.609134	0.62841
	f.1930.0.0	miserableness	No	189428_redcurve	0.679052	0.624174
	f.1930.0.0	miserableness	Yes	138659_bluecurve	0.620265	0.62915
	f.1940.0.0	irritability	No	229589_redcurve	0.66193	0.625569
	f.1940.0.0	irritability	Yes	89751_bluecurve	0.633596	0.629316
	f.1950.0.0	sensitive/hurt feelings	No	146258_redcurve	0.677258	0.62771
	f.1950.0.0	sensitive/hurt feelings	Yes	177560_bluecurve	0.632618	0.625721
	f.1960.0.0	fed-up feelings	No	199173_redcurve	0.691567	0.622817
	f.1960.0.0	fed-up feelings	Yes	127746_bluecurve	0.595452	0.628124
	f.1980.0.0	worrier	No	143003_redcurve	0.659057	0.6258
	f.1980.0.0	worrier	Yes	181846_bluecurve	0.649505	0.627539
	f.1990.0.0	tense	No	271881_redcurve	0.657021	0.624791
	f.1990.0.0	tense	Yes	52339_bluecurve	0.642898	0.636799
	f.2000.0.0	worry too long after embarrasment	No	166056_redcurve	0.646966	0.627156
	f.2000.0.0	worry too long after embarrasment	Yes	154113_bluecurve	0.65934	0.626197
	f.20022.0.0	birth weight	HIGH >=4	26741_redcurve	0.651601	0.623216
	f.20022.0.0	birth weight	LOW <4	172062_bluecurve	0.641782	0.627731
	f.2010.0.0	suffer from nerves	No	255628_redcurve	0.664229	0.626995
	f.2010.0.0	suffer from nerves	Yes	66393_bluecurve	0.616829	0.623161
	f.20116.0.0	smoking status	No	188846_redcurve	0.677158	0.627932
	f.20116.0.0	smoking status	Yes/Prev	143108_bluecurve	0.623898	0.624187
	f.20117.0.0	alcohol status	No	8780_redcurve	0.630057	0.62577
	f.20117.0.0	alcohol status	Yes/Prev	323771_bluecurve	0.654757	0.62688
	f.20122.0.0	bipolar disorder	0	331741_redcurve	0.654002	0.626772
	f.20122.0.0	bipolar disorder	Mania/Hypomania	968_bluecurve	0.672373	0.655569
	f.20123.0.0	single episode major depression	0	325611_redcurve	0.654358	0.627099
	f.20123.0.0	single episode major depression	1	7098_bluecurve	0.64018	0.615561
	f.2020.0.0	lonliness	No	273202_redcurve	0.663496	0.625569
	f.2020.0.0	lonliness	Yes	55003_bluecurve	0.607682	0.629599
	f.2030.0.0	guilty	No	233298_redcurve	0.657244	0.626543
	f.2030.0.0	guilty	Yes	92075_bluecurve	0.646764	0.627039
	f.2040.0.0	risk taking	No	237485_redcurve	0.651842	0.625302
	f.2040.0.0	risk taking	Yes	84293_bluecurve	0.658554	0.630702
	f.2090.0.0	seen doctor for nerves, anxiety, tension, depression	No	216986_redcurve	0.663569	0.626218
	f.2090.0.0	seen doctor for nerves, anxiety, tension, depression	Yes	114028_bluecurve	0.636707	0.627898
	f.2100.0.0	seen psychiatrist for nerves, tension,etc	No	295493_redcurve	0.654815	0.626232
	f.2100.0.0	seen psychiatrist for nerves, tension,etc	Yes	36155_bluecurve	0.648944	0.631405
	f.2110.0.0	able to confide	HIGH	246861_redcurve	0.662955	0.628154
	f.2110.0.0	able to confide	LOW	77717_bluecurve	0.628371	0.622682
	f.2207.0.0	wear glasses/contact lenses	No	38685_redcurve	0.572919	0.632983
	f.2207.0.0	wear glasses/contact lenses	Yes	293791_bluecurve	0.66478	0.625275
	f.2217.0.0	age started wearing glasses	HIGH >=32	146325_redcurve	0.636808	0.622641
	f.2217.0.0	age started wearing glasses	LOW <32	140029_bluecurve	0.697377	0.627085
	f.2237.0.0	plays computer games	Never/sometimes	321100_redcurve	0.65423	0.626884
	f.2237.0.0	plays computer games	Often	11558_bluecurve	0.649847	0.626145
	f.2405.0.0	number of children fathered	HIGH >=2	100035_redcurve	0.648468	0.62423
	f.2405.0.0	number of children fathered	LOW <2	52027_bluecurve	0.645549	0.622216
	f.2734.0.0	no of live births	HIGH >=2	120190_redcurve	0.654777	0.627361
	f.2734.0.0	no of live births	LOW <2	59469_bluecurve	0.670763	0.63389
	f.2744.0.0	birth weight of first child	HIGH >=7	102809_redcurve	0.658837	0.627733
	f.2744.0.0	birth weight of first child	LOW <7	38991_bluecurve	0.616417	0.628671
	f.2946.0.0	fathers age	HIGH >=78	42603_redcurve	0.674919	0.624498
	f.2946.0.0	fathers age	LOW <78	41850_bluecurve	0.558006	0.630531
	f.3456.0.0	no of cigarettes currently smoked daily	HIGH >=16	7869_redcurve	0.476348	0.618387
	f.3456.0.0	no of cigarettes currently smoked daily	LOW <16	12232_bluecurve	0.514537	0.623783
	f.3526.0.0	mothers age at death	HIGH >=75	104813_redcurve	0.713978	0.620496
	f.3526.0.0	mothers age at death	LOW <75	80536_bluecurve	0.630341	0.623873
	f.3637.0.0	frequency of exercise in last 4 wks	HIGH	126320_redcurve	0.693904	0.623356
	f.3637.0.0	frequency of exercise in last 4 wks	LOW	44069_bluecurve	0.685655	0.625666
	f.3786.0.0	age asthma diagnosed	HIGH >=32	16555_redcurve	0.642551	0.629227
	f.3786.0.0	age asthma diagnosed	LOW <32	17729_bluecurve	0.647688	0.627256
	f.3942.0.0	adopted mother still alive	No	2068_redcurve	0.552424	0.608293
	f.3942.0.0	adopted mother still alive	Yes	979_bluecurve	0.493658	0.630672
	f.3972.0.0	no of adopted brothers	HIGH >=1	1374_redcurve	0.526889	0.619386
	f.3972.0.0	no of adopted brothers	LOW <1	2210_bluecurve	0.53218	0.614209
	f.3982.0.0	no of adopted sisters	HIGH >=1	1372_redcurve	0.521073	0.618392
	f.3982.0.0	no of adopted sisters	LOW <1	2236_bluecurve	0.534012	0.61476
	f.4462.0.0	avg monthly intake of other alcoholic drinks	HIGH >=1	1085_redcurve	0.443791	0.610142
	f.4462.0.0	avg monthly intake of other alcoholic drinks	LOW <1	22173_bluecurve	0.601636	0.625275
	f.4501.0.0	non accidental death in close genetic family	No	77544_redcurve	0.659116	0.626253
	f.4501.0.0	non accidental death in close genetic family	Yes	28579_bluecurve	0.658482	0.624574
	f.4526.0.0	happiness	Happy	105705_redcurve	0.652987	0.625404
	f.4526.0.0	happiness	Unhappy	4843_bluecurve	0.657019	0.626681
	f.4537.0.0	work/job satisfaction	Happy	71152_redcurve	0.65045	0.629479
	f.4537.0.0	work/job satisfaction	Unhappy	7998_bluecurve	0.616431	0.6137
	f.4548.0.0	health satisfaction	Happy	96861_redcurve	0.663595	0.625058
	f.4548.0.0	health satisfaction	Unhappy	13786_bluecurve	0.580512	0.624716
	f.4559.0.0	family relationship satisfaction	Happy	103288_redcurve	0.653051	0.625508
	f.4559.0.0	family relationship satisfaction	Unhappy	6787_bluecurve	0.655071	0.625568
	f.4581.0.0	financial satifaction	Happy	96617_redcurve	0.665503	0.624912
	f.4581.0.0	financial satifaction	Unhappy	13973_bluecurve	0.569034	0.621962
	f.4609.0.0	longest period of depression	HIGH >=16	11215_redcurve	0.669849	0.624086
	f.4609.0.0	longest period of depression	LOW <16	36807_bluecurve	0.650252	0.6253
	f.4620.0.0	number of depression episodes	HIGH >=7	4917_redcurve	0.671413	0.617317
	f.4620.0.0	number of depression episodes	LOW <7	38917_bluecurve	0.659868	0.624205
	f.5057.0.0	no of older siblings	HIGH >=2	22615_redcurve	0.640395	0.631128
	f.5057.0.0	no of older siblings	LOW <2	73307_bluecurve	0.660731	0.626487
	f.5364.0.0	avg weekly intake of other alcoholic drinks	HIGH >=1	995_redcurve	0.589894	0.633752
	f.5364.0.0	avg weekly intake of other alcoholic drinks	LOW <1	80177_bluecurve	0.675031	0.624275
	f.6143.0.0	transport type to job	car/publictransport	170158_redcurve	0.622449	0.62677
	f.6143.0.0	transport type to job	walk/cycle	20445_bluecurve	0.714622	0.645887
	f.670.0.0	Type of accomodation	Apt/carehome/caravan/sheltered-accommodation	26107_redcurve	0.668973	0.639299
	f.670.0.0	Type of accomodation	house/bungalow	306044_bluecurve	0.652934	0.625762
	f.709.0.0	no in household	HIGH >=3	119069_redcurve	0.634908	0.633738
	f.709.0.0	no in household	LOW <3	212561_bluecurve	0.664986	0.622684
	f.728.0.0	no of vehicles in household	2021-01-02	269950_redcurve	0.661865	0.626378
	f.728.0.0	no of vehicles in household	3 or more	42228_bluecurve	0.612442	0.621137
	f.738.0.0	avg total household income before tax	< 52k	209599_redcurve	0.625137	0.626164
	f.738.0.0	avg total household income before tax	>= 52k	86706_bluecurve	0.747674	0.621431
	f.757.0.0	time employed in current job	HIGH >=14	81755_redcurve	0.642939	0.628336
	f.757.0.0	time employed in current job	LOW <14	112480_bluecurve	0.634629	0.630732
	f.767.0.0	no hrs of work in a week	HIGH >=36	123541_redcurve	0.625991	0.628332
	f.767.0.0	no hrs of work in a week	LOW <36	79206_bluecurve	0.655978	0.63212
	f.796.0.0	distance bw home and work	HIGH >=14	40359_redcurve	0.654287	0.621782
	f.796.0.0	distance bw home and work	LOW <14	134465_bluecurve	0.627923	0.630932
	f.806.0.0	jobs involved walking standing	Always/usually	63092_redcurve	0.540867	0.624872
	f.806.0.0	jobs involved walking standing	Never/sometimes	142166_bluecurve	0.681458	0.627379
	f.816.0.0	jobs involved heavy physical work	Always/usually	23123_redcurve	0.442181	0.6128
	f.816.0.0	jobs involved heavy physical work	Never/sometimes	182168_bluecurve	0.663157	0.62773
	f.826.0.0	jobs involved shift work	Always/usually	17761_redcurve	0.488809	0.613295
	f.826.0.0	jobs involved shift work	Never/sometimes	187322_bluecurve	0.6523	0.629623
	f.864.0.0	number of days walked 10+min	HIGH >=6	183031_redcurve	0.649978	0.627368
	f.864.0.0	number of days walked 10+min	LOW <6	146045_bluecurve	0.661757	0.625961
	f.874.0.0	duration of walks	HIGH >=62	58385_redcurve	0.576714	0.62227
	f.874.0.0	duration of walks	LOW <62	232316_bluecurve	0.687926	0.625195
	f.884.0.0	number of days per week of 10+ min physical act	HIGH >=4	153428_redcurve	0.640884	0.630746
	f.884.0.0	number of days per week of 10+ min physical act	LOW <4	168301_bluecurve	0.673013	0.62255
	f.894.0.0	duration of moderate act	HIGH >=67	57126_redcurve	0.611821	0.622458
	f.894.0.0	duration of moderate act	LOW <67	198682_bluecurve	0.685857	0.626749
	f.904.0.0	no days vigorous act	HIGH >=2	157230_redcurve	0.659595	0.628876
	f.904.0.0	no days vigorous act	LOW <2	165936_bluecurve	0.656099	0.624224
	f.914.0.0	duration of vigorous act	HIGH >=45	75145_redcurve	0.644435	0.62652
	f.914.0.0	duration of vigorous act	LOW <45	115802_bluecurve	0.694626	0.626849
	f.924.0.0	walk pace	Brisk	142987_redcurve	0.692156	0.625816
	f.924.0.0	walk pace	Slow/Avg	188359_bluecurve	0.625645	0.625952
	f.943.0.0	freq of stair climbing in last 4 wks	HIGH	118892_redcurve	0.675212	0.627299
	f.943.0.0	freq of stair climbing in last 4 wks	LOW	211963_bluecurve	0.64286	0.626234
	f.971.0.0	pleasure walk	HIGH	152342_redcurve	0.667718	0.624846
	f.971.0.0	pleasure walk	LOW	92578_bluecurve	0.687629	0.625294
	f.991.0.0	strenous sport	HIGH	30776_redcurve	0.703775	0.625745
	f.991.0.0	strenous sport	LOW	7890_bluecurve	0.754081	0.614118
	father_alzheimer	father_alzheimer	Alzheimer's disease/dementia	11511_redcurve	0.704631	0.627416
	father_alzheimer	father_alzheimer	No	299191_bluecurve	0.658131	0.626545
	father_bp	father_bp	High blood pressure	49848_redcurve	0.64462	0.627704
	father_bp	father_bp	No	260854_bluecurve	0.662765	0.626393
	father_depression	father_depression	No	299838_redcurve	0.658202	0.62613
	father_depression	father_depression	Severe depression	10864_bluecurve	0.70545	0.638826
	father_diabetes	father_diabetes	Diabetes	24097_redcurve	0.610662	0.624884
	father_diabetes	father_diabetes	No	286605_bluecurve	0.66399	0.62661
	father_heartdisease	father_heartdisease	Heart disease	44298_redcurve	0.670362	0.626034
	father_heartdisease	father_heartdisease	No	266404_bluecurve	0.658107	0.626722
	father_illness	father_illness	No-illness	71826_redcurve	0.662822	0.627253
	father_illness	father_illness	Yes	238876_bluecurve	0.658962	0.626451
	father_stroke	father_stroke	No	291917_redcurve	0.658133	0.626708
	father_stroke	father_stroke	Stroke	18785_bluecurve	0.686605	0.624955
	gender	gender	Female	179746_redcurve	0.660014	0.629542
	gender	gender	Male	152963_bluecurve	0.647054	0.623618
	mother_alzheimer	mother_alzheimer	Alzheimer's disease/dementia	23498_redcurve	0.714455	0.621613
	mother_alzheimer	mother_alzheimer	No	296474_bluecurve	0.652785	0.627193
	mother_bp	mother_bp	High blood pressure	72973_redcurve	0.644783	0.624401
	mother_bp	mother_bp	No	246999_bluecurve	0.661016	0.627706
	mother_depression	mother_depression	No	299397_redcurve	0.656273	0.626641
	mother_depression	mother_depression	Severe depression	20575_bluecurve	0.672466	0.631868
	mother_diabetes	mother_diabetes	Diabetes	23861_redcurve	0.594413	0.623677
	mother_diabetes	mother_diabetes	No	296111_bluecurve	0.662382	0.626983
	mother_heartdisease	mother_heartdisease	Heart disease	20965_redcurve	0.66962	0.619142
	mother_heartdisease	mother_heartdisease	No	299007_bluecurve	0.656451	0.627529
	mother_illness	mother_illness	No-illness	93451_redcurve	0.658686	0.628839
	mother_illness	mother_illness	Yes	226521_bluecurve	0.656748	0.626226
	mother_stroke	mother_stroke	No	303935_redcurve	0.655365	0.626865
	mother_stroke	mother_stroke	Stroke	16037_bluecurve	0.694253	0.62823
	sibling_alzheimer	sibling_alzheimer	Alzheimer's disease/dementia	895_redcurve	0.720186	0.643937
	sibling_alzheimer	sibling_alzheimer	No	269480_bluecurve	0.661074	0.628415
	sibling_bp	sibling_bp	High blood pressure	39158_redcurve	0.637974	0.620584
	sibling_bp	sibling_bp	No	231217_bluecurve	0.665215	0.629717
	sibling_depression	sibling_depression	No	251779_redcurve	0.659535	0.627804
	sibling_depression	sibling_depression	Severe depression	18596_bluecurve	0.684755	0.63704
	sibling_diabetes	sibling_diabetes	Diabetes	16991_redcurve	0.621475	0.625418
	sibling_diabetes	sibling_diabetes	No	253384_bluecurve	0.663938	0.62859
	sibling_heartdisease	sibling_heartdisease	Heart disease	9303_redcurve	0.645006	0.623516
	sibling_heartdisease	sibling_heartdisease	No	261072_bluecurve	0.661849	0.628644
	sibling_illness	sibling_illness	No-illness	162802_redcurve	0.667485	0.630149
	sibling_illness	sibling_illness	Yes	107573_bluecurve	0.651863	0.625817
	sibling_stroke	sibling_stroke	No	267760_redcurve	0.661485	0.628365
	sibling_stroke	sibling_stroke	Stroke	2615_bluecurve	0.639185	0.639299

## Sheet: WHR
	Waist-to-hip ratio
	FIELD	desc	GROUP	group_n	mean_PRS	std_PRS
	f.100010.0.0	portion size	Avg/Small	49551_redcurve	-0.18417	0.621683
	f.100010.0.0	portion size	Larger	7013_bluecurve	-0.185116	0.619347
	f.1031.0.0	frequency of friend/family visit	HIGH	322524_redcurve	-0.164448	0.619448
	f.1031.0.0	frequency of friend/family visit	LOW	83368_bluecurve	-0.171959	0.617691
	f.1050.0.0	time spend out in summer	HIGH >=4	187227_redcurve	-0.15888	0.617285
	f.1050.0.0	time spend out in summer	LOW <4	183581_bluecurve	-0.174847	0.620282
	f.1060.0.0	time spend out in winter	HIGH >=3	89670_redcurve	-0.150186	0.618638
	f.1060.0.0	time spend out in winter	LOW <3	232991_bluecurve	-0.170776	0.618514
	f.1070.0.0	time spent watching TV	HIGH >=3	218637_redcurve	-0.150125	0.618541
	f.1070.0.0	time spent watching TV	LOW <3	168846_bluecurve	-0.18241	0.619312
	f.1080.0.0	time spent using computer	HIGH >=2	87093_redcurve	-0.166873	0.61774
	f.1080.0.0	time spent using computer	LOW <2	230425_bluecurve	-0.159594	0.619473
	f.1090.0.0	time spent driving	HIGH >=2	75093_redcurve	-0.155621	0.619186
	f.1090.0.0	time spent driving	LOW <2	197797_bluecurve	-0.159299	0.619636
	f.1110.0.0	length of mobile phone use	HIGH	330353_redcurve	-0.164972	0.619334
	f.1110.0.0	length of mobile phone use	LOW	72946_bluecurve	-0.171895	0.618821
	f.1120.0.0	weekly usage of mobile phone in last 3 mnths	HIGH	73627_redcurve	-0.157946	0.621211
	f.1120.0.0	weekly usage of mobile phone in last 3 mnths	LOW	266694_bluecurve	-0.166077	0.618341
	f.1150.0.0	usual side of head for mobile ph use	Left	122348_redcurve	-0.160731	0.619023
	f.1150.0.0	usual side of head for mobile ph use	Right	198021_bluecurve	-0.1655	0.619425
	f.1160.0.0	Sleep duration	HIGH >=8	150834_redcurve	-0.159278	0.61927
	f.1160.0.0	Sleep duration	LOW <8	255129_bluecurve	-0.170306	0.619086
	f.1170.0.0	getting up in morning	Easy	337639_redcurve	-0.16856	0.618787
	f.1170.0.0	getting up in morning	Not easy/difficult	69699_bluecurve	-0.153245	0.620442
	f.1180.0.0	morning evening person	Evening	135187_redcurve	-0.157358	0.618692
	f.1180.0.0	morning evening person	Morning	229361_bluecurve	-0.169379	0.620061
	f.1190.0.0	Nap during the day	Never/sometimes	386392_redcurve	-0.167944	0.619173
	f.1190.0.0	Nap during the day	usually	21630_bluecurve	-0.129203	0.617437
	f.1200.0.0	Sleeplessness	Never/sometimes	291268_redcurve	-0.169982	0.618084
	f.1200.0.0	Sleeplessness	Usually	116623_bluecurve	-0.155585	0.621726
	f.1210.0.0	Snoring	No	238037_redcurve	-0.17553	0.618947
	f.1210.0.0	Snoring	Yes	142485_bluecurve	-0.15112	0.618545
	f.1220.0.0	Daytime dozing	Always/often	10612_redcurve	-0.139366	0.627399
	f.1220.0.0	Daytime dozing	Never/sometimes	396213_bluecurve	-0.166758	0.618924
	f.1239.0.0	current tobaco smoking	Most days/occasionally	41217_redcurve	-0.126399	0.619821
	f.1239.0.0	current tobaco smoking	No	366753_bluecurve	-0.170319	0.618919
	f.1249.0.0	past tobacco smoking	Most days/occasionally	153607_redcurve	-0.159547	0.616753
	f.1249.0.0	past tobacco smoking	Never/tried once-twice	222294_bluecurve	-0.176878	0.619923
	f.1259.0.0	smokers in household	No	339098_redcurve	-0.1723	0.618657
	f.1259.0.0	smokers in household	One/more	37317_bluecurve	-0.147227	0.618498
	f.1269.0.0	exposure to tobacco smoke at home	HIGH >=1	20093_redcurve	-0.135538	0.625578
	f.1269.0.0	exposure to tobacco smoke at home	LOW <1	349582_bluecurve	-0.172304	0.618235
	f.1279.0.0	exposure to tobacco smoke outside	HIGH >=1	64592_redcurve	-0.153029	0.618769
	f.1279.0.0	exposure to tobacco smoke outside	LOW <1	281842_bluecurve	-0.175324	0.618685
	f.1289.0.0	Cooked vegetable intake	HIGH >=3	194150_redcurve	-0.170317	0.618001
	f.1289.0.0	Cooked vegetable intake	LOW <3	201981_bluecurve	-0.163574	0.620077
	f.1299.0.0	raw vegetable intake	HIGH >=3	121236_redcurve	-0.171021	0.619541
	f.1299.0.0	raw vegetable intake	LOW <3	262643_bluecurve	-0.163507	0.61902
	f.1309.0.0	fresh fruit intake	HIGH >=3	144447_redcurve	-0.177349	0.619658
	f.1309.0.0	fresh fruit intake	LOW <3	249403_bluecurve	-0.160565	0.619056
	f.1319.0.0	dried fruit intake	HIGH >=1	151280_redcurve	-0.183023	0.618478
	f.1319.0.0	dried fruit intake	LOW <1	221408_bluecurve	-0.152806	0.619852
	f.1329.0.0	Oily fish intake	HIGH	71563_redcurve	-0.174135	0.620003
	f.1329.0.0	Oily fish intake	LOW	334742_bluecurve	-0.164495	0.618861
	f.1339.0.0	Non-oily fish intake	HIGH	66986_redcurve	-0.166059	0.6174
	f.1339.0.0	Non-oily fish intake	LOW	339744_bluecurve	-0.166064	0.619496
	f.1349.0.0	Processed meat intake	HIGH	129964_redcurve	-0.152201	0.616004
	f.1349.0.0	Processed meat intake	LOW	277624_bluecurve	-0.172422	0.620447
	f.1359.0.0	Poultry intake	HIGH	195535_redcurve	-0.160948	0.618887
	f.1359.0.0	Poultry intake	LOW	211980_bluecurve	-0.170574	0.619334
	f.1369.0.0	Beef intake	HIGH	46713_redcurve	-0.150053	0.619461
	f.1369.0.0	Beef intake	LOW	360101_bluecurve	-0.168162	0.618961
	f.1379.0.0	Lamb intake	HIGH	9926_redcurve	-0.15095	0.627149
	f.1379.0.0	Lamb intake	LOW	396017_bluecurve	-0.166534	0.61883
	f.1389.0.0	Pork Intake	HIGH	13115_redcurve	-0.155085	0.622974
	f.1389.0.0	Pork Intake	LOW	392946_bluecurve	-0.166476	0.618921
	f.1408.0.0	Cheese Intake	HIGH	237320_redcurve	-0.174376	0.618872
	f.1408.0.0	Cheese Intake	LOW	161313_bluecurve	-0.154354	0.619177
	f.1438.0.0	Bread Intake	HIGH >=13	167889_redcurve	-0.16611	0.619124
	f.1438.0.0	Bread Intake	LOW <13	231367_bluecurve	-0.165603	0.618967
	f.1448.0.0	Bread type	White	105162_redcurve	-0.136765	0.618994
	f.1448.0.0	Bread type	Wholegrain/Brown	273175_bluecurve	-0.175279	0.618151
	f.1458.0.0	Cereal intake	HIGH >=5	248028_redcurve	-0.175217	0.618923
	f.1458.0.0	Cereal intake	LOW <5	142514_bluecurve	-0.150442	0.618983
	f.1478.0.0	salt added to food	Always/usually	63974_redcurve	-0.15103	0.616338
	f.1478.0.0	salt added to food	Never/sometimes	344155_bluecurve	-0.168656	0.619609
	f.1488.0.0	tea intake	HIGH >=4	186950_redcurve	-0.165178	0.619319
	f.1488.0.0	tea intake	LOW <4	208510_bluecurve	-0.165849	0.61903
	f.1498.0.0	coffee intake	HIGH >=3	134700_redcurve	-0.175011	0.61978
	f.1498.0.0	coffee intake	LOW <3	243867_bluecurve	-0.16119	0.619012
	f.1518.0.0	hot drink temperature	Veryhot/hot	342897_redcurve	-0.169164	0.618672
	f.1518.0.0	hot drink temperature	Warm/No hot drinks	65163_bluecurve	-0.148509	0.621225
	f.1528.0.0	water intake	HIGH >=3	169400_redcurve	-0.16387	0.619558
	f.1528.0.0	water intake	LOW <3	207215_bluecurve	-0.166224	0.618676
	f.1548.0.0	Variation in diet	Never/sometimes	375522_redcurve	-0.167526	0.618802
	f.1548.0.0	Variation in diet	Often	31293_bluecurve	-0.147972	0.622752
	f.1558.0.0	Alcohol intake frequency	HIGH	292549_redcurve	-0.170779	0.617377
	f.1558.0.0	Alcohol intake frequency	LOW	115337_bluecurve	-0.153593	0.623415
	f.1568.0.0	Avg weekly red wine intake	HIGH >=4	106219_redcurve	-0.178939	0.616443
	f.1568.0.0	Avg weekly red wine intake	LOW <4	184719_bluecurve	-0.166255	0.617985
	f.1578.0.0	Avg weekly champagne+white wine intake	HIGH >=3	92388_redcurve	-0.182008	0.619143
	f.1578.0.0	Avg weekly champagne+white wine intake	LOW <3	198366_bluecurve	-0.16563	0.616606
	f.1588.0.0	Avg weekly beer+cider	HIGH >=4	76416_redcurve	-0.147985	0.614362
	f.1588.0.0	Avg weekly beer+cider	LOW <4	215059_bluecurve	-0.178887	0.61826
	f.1598.0.0	Avg weekly spirits	HIGH >=2	81789_redcurve	-0.16047	0.617371
	f.1598.0.0	Avg weekly spirits	LOW <2	208730_bluecurve	-0.175044	0.617282
	f.1608.0.0	Avg weekly fortified wine	HIGH >=1	29423_redcurve	-0.184139	0.620567
	f.1608.0.0	Avg weekly fortified wine	LOW <1	261992_bluecurve	-0.169373	0.617042
	f.1618.0.0	Alcohol taken with meals	No	68715_redcurve	-0.139265	0.617559
	f.1618.0.0	Alcohol taken with meals	Yes/ItVaries	252903_bluecurve	-0.177844	0.617637
	f.1677.0.0	breastfed as baby	No	89290_redcurve	-0.158222	0.620853
	f.1677.0.0	breastfed as baby	Yes	220683_bluecurve	-0.173912	0.619207
	f.1687.0.0	body size at age 10	Average/Thinner	337660_redcurve	-0.163822	0.617982
	f.1687.0.0	body size at age 10	Plumper	63834_bluecurve	-0.175409	0.624609
	f.1697.0.0	height size at age 10	Average/Shorter	299031_redcurve	-0.166174	0.618571
	f.1697.0.0	height size at age 10	Taller	102809_bluecurve	-0.165318	0.619802
	f.1707.0.0	left/right handed	Left-handed	39026_redcurve	-0.171795	0.62011
	f.1707.0.0	left/right handed	Right-handed	362485_bluecurve	-0.165391	0.618996
	f.1737.0.0	childhood sunburn ocations	HIGH >=2	98303_redcurve	-0.162597	0.618802
	f.1737.0.0	childhood sunburn ocations	LOW <2	206434_bluecurve	-0.166238	0.61968
	f.1767.0.0	adopted as child	No	402342_redcurve	-0.166382	0.619066
	f.1767.0.0	adopted as child	Yes	5280_bluecurve	-0.135933	0.621245
	f.1777.0.0	part of multiple birth	No	393237_redcurve	-0.166062	0.619057
	f.1777.0.0	part of multiple birth	Yes	9269_bluecurve	-0.176894	0.619841
	f.1787.0.0	maternal smoking at birth	No	243089_redcurve	-0.177048	0.619137
	f.1787.0.0	maternal smoking at birth	Yes	108019_bluecurve	-0.145689	0.620013
	f.1797.0.0	father still alive	No	306897_redcurve	-0.164268	0.618549
	f.1797.0.0	father still alive	Yes	91324_bluecurve	-0.174403	0.62036
	f.1807.0.0	fathers age at death	HIGH >=71	166921_redcurve	-0.17388	0.61729
	f.1807.0.0	fathers age at death	LOW <71	135164_bluecurve	-0.153199	0.620173
	f.1845.0.0	mothers age	HIGH >=79	80069_redcurve	-0.180348	0.61982
	f.1845.0.0	mothers age	LOW <79	77110_bluecurve	-0.162104	0.617939
	f.1873.0.0	number of full brothers	HIGH >=2	103891_redcurve	-0.150442	0.617328
	f.1873.0.0	number of full brothers	LOW <2	298483_bluecurve	-0.171873	0.619593
	f.1883.0.0	number of full sisters	HIGH >=2	94685_redcurve	-0.147352	0.620233
	f.1883.0.0	number of full sisters	LOW <2	307754_bluecurve	-0.172133	0.618622
	f.189.0.0	Townsend deprivation index	HIGH >=-1	136814_redcurve	-0.147201	0.620564
	f.189.0.0	Townsend deprivation index	LOW <-1	270876_bluecurve	-0.175356	0.618196
	f.1920.0.0	mood swings	No	218335_redcurve	-0.17696	0.618699
	f.1920.0.0	mood swings	Yes	180387_bluecurve	-0.153287	0.619795
	f.1930.0.0	miserableness	No	229145_redcurve	-0.174297	0.61771
	f.1930.0.0	miserableness	Yes	172488_bluecurve	-0.154975	0.620807
	f.1940.0.0	irritability	No	281458_redcurve	-0.171783	0.619252
	f.1940.0.0	irritability	Yes	109112_bluecurve	-0.151475	0.61869
	f.1950.0.0	sensitive/hurt feelings	No	176011_redcurve	-0.176137	0.618397
	f.1950.0.0	sensitive/hurt feelings	Yes	220814_bluecurve	-0.157501	0.619604
	f.1960.0.0	fed-up feelings	No	237008_redcurve	-0.177648	0.618524
	f.1960.0.0	fed-up feelings	Yes	163088_bluecurve	-0.149686	0.619921
	f.1980.0.0	worrier	No	172208_redcurve	-0.175861	0.617703
	f.1980.0.0	worrier	Yes	225710_bluecurve	-0.158115	0.620347
	f.1990.0.0	tense	No	328391_redcurve	-0.172677	0.618643
	f.1990.0.0	tense	Yes	67676_bluecurve	-0.136433	0.62058
	f.2000.0.0	worry too long after embarrasment	No	204696_redcurve	-0.169469	0.618699
	f.2000.0.0	worry too long after embarrasment	Yes	187252_bluecurve	-0.162332	0.61991
	f.20022.0.0	birth weight	HIGH >=4	32253_redcurve	-0.18431	0.623103
	f.20022.0.0	birth weight	LOW <4	201185_bluecurve	-0.169102	0.619557
	f.2010.0.0	suffer from nerves	No	309693_redcurve	-0.171	0.619154
	f.2010.0.0	suffer from nerves	Yes	84069_bluecurve	-0.149814	0.6185
	f.20116.0.0	smoking status	No	222038_redcurve	-0.176969	0.619936
	f.20116.0.0	smoking status	Yes/Prev	184703_bluecurve	-0.152833	0.617867
	f.20117.0.0	alcohol status	No	12873_redcurve	-0.166896	0.629105
	f.20117.0.0	alcohol status	Yes/Prev	395013_bluecurve	-0.165887	0.618811
	f.20122.0.0	bipolar disorder	0	407053_redcurve	-0.166032	0.61906
	f.20122.0.0	bipolar disorder	Mania/Hypomania	1115_bluecurve	-0.11059	0.642523
	f.20123.0.0	single episode major depression	0	400113_redcurve	-0.165929	0.619137
	f.20123.0.0	single episode major depression	1	8055_bluecurve	-0.163427	0.618886
	f.2020.0.0	lonliness	No	330645_redcurve	-0.170595	0.618983
	f.2020.0.0	lonliness	Yes	71448_bluecurve	-0.145966	0.619389
	f.2030.0.0	guilty	No	284975_redcurve	-0.170673	0.618419
	f.2030.0.0	guilty	Yes	112988_bluecurve	-0.155277	0.620578
	f.2040.0.0	risk taking	No	294643_redcurve	-0.167501	0.619546
	f.2040.0.0	risk taking	Yes	99764_bluecurve	-0.160841	0.617917
	f.2090.0.0	seen doctor for nerves, anxiety, tension, depression	No	265580_redcurve	-0.173188	0.617946
	f.2090.0.0	seen doctor for nerves, anxiety, tension, depression	Yes	140019_bluecurve	-0.15274	0.621249
	f.2100.0.0	seen psychiatrist for nerves, tension,etc	No	360722_redcurve	-0.169289	0.618869
	f.2100.0.0	seen psychiatrist for nerves, tension,etc	Yes	45861_bluecurve	-0.140365	0.620568
	f.2110.0.0	able to confide	HIGH	296700_redcurve	-0.169177	0.618757
	f.2110.0.0	able to confide	LOW	99802_bluecurve	-0.157276	0.61983
	f.2207.0.0	wear glasses/contact lenses	No	43579_redcurve	-0.155145	0.621015
	f.2207.0.0	wear glasses/contact lenses	Yes	364246_bluecurve	-0.167186	0.618913
	f.2217.0.0	age started wearing glasses	HIGH >=32	188746_redcurve	-0.161646	0.617915
	f.2217.0.0	age started wearing glasses	LOW <32	163126_bluecurve	-0.174602	0.620027
	f.2237.0.0	plays computer games	Never/sometimes	394206_redcurve	-0.166539	0.619229
	f.2237.0.0	plays computer games	Often	13782_bluecurve	-0.148179	0.616154
	f.2405.0.0	number of children fathered	HIGH >=2	123503_redcurve	-0.166792	0.614113
	f.2405.0.0	number of children fathered	LOW <2	62534_bluecurve	-0.16815	0.61667
	f.2734.0.0	no of live births	HIGH >=2	151716_redcurve	-0.162526	0.622476
	f.2734.0.0	no of live births	LOW <2	68762_bluecurve	-0.169993	0.62248
	f.2744.0.0	birth weight of first child	HIGH >=7	126901_redcurve	-0.162895	0.621832
	f.2744.0.0	birth weight of first child	LOW <7	50970_bluecurve	-0.157398	0.622991
	f.2946.0.0	fathers age	HIGH >=78	46664_redcurve	-0.180877	0.619665
	f.2946.0.0	fathers age	LOW <78	43973_bluecurve	-0.167238	0.620817
	f.3456.0.0	no of cigarettes currently smoked daily	HIGH >=16	11680_redcurve	-0.0979173	0.623116
	f.3456.0.0	no of cigarettes currently smoked daily	LOW <16	16669_bluecurve	-0.130641	0.621957
	f.3526.0.0	mothers age at death	HIGH >=75	135955_redcurve	-0.175452	0.617112
	f.3526.0.0	mothers age at death	LOW <75	106891_bluecurve	-0.147704	0.62104
	f.3637.0.0	frequency of exercise in last 4 wks	HIGH	144150_redcurve	-0.18375	0.616674
	f.3637.0.0	frequency of exercise in last 4 wks	LOW	50100_bluecurve	-0.170039	0.617309
	f.3786.0.0	age asthma diagnosed	HIGH >=32	21502_redcurve	-0.141838	0.618041
	f.3786.0.0	age asthma diagnosed	LOW <32	20159_bluecurve	-0.158868	0.616923
	f.3942.0.0	adopted mother still alive	No	2822_redcurve	-0.136693	0.624299
	f.3942.0.0	adopted mother still alive	Yes	1077_bluecurve	-0.125331	0.613871
	f.3972.0.0	no of adopted brothers	HIGH >=1	1745_redcurve	-0.127607	0.636585
	f.3972.0.0	no of adopted brothers	LOW <1	2794_bluecurve	-0.139497	0.610662
	f.3982.0.0	no of adopted sisters	HIGH >=1	1716_redcurve	-0.133158	0.633893
	f.3982.0.0	no of adopted sisters	LOW <1	2861_bluecurve	-0.139421	0.612507
	f.4462.0.0	avg monthly intake of other alcoholic drinks	HIGH >=1	1327_redcurve	-0.137574	0.632842
	f.4462.0.0	avg monthly intake of other alcoholic drinks	LOW <1	27980_bluecurve	-0.158039	0.621534
	f.4501.0.0	non accidental death in close genetic family	No	91767_redcurve	-0.175298	0.618971
	f.4501.0.0	non accidental death in close genetic family	Yes	34317_bluecurve	-0.163616	0.617631
	f.4526.0.0	happiness	Happy	126818_redcurve	-0.172276	0.618082
	f.4526.0.0	happiness	Unhappy	5701_bluecurve	-0.145107	0.628105
	f.4537.0.0	work/job satisfaction	Happy	81655_redcurve	-0.174346	0.61941
	f.4537.0.0	work/job satisfaction	Unhappy	8809_bluecurve	-0.167747	0.617554
	f.4548.0.0	health satisfaction	Happy	115235_redcurve	-0.176569	0.618312
	f.4548.0.0	health satisfaction	Unhappy	17337_bluecurve	-0.136571	0.620519
	f.4559.0.0	family relationship satisfaction	Happy	123870_redcurve	-0.173167	0.618923
	f.4559.0.0	family relationship satisfaction	Unhappy	7952_bluecurve	-0.14348	0.613149
	f.4581.0.0	financial satifaction	Happy	115520_redcurve	-0.175277	0.618399
	f.4581.0.0	financial satifaction	Unhappy	16869_bluecurve	-0.144832	0.619569
	f.4609.0.0	longest period of depression	HIGH >=16	12677_redcurve	-0.164079	0.616882
	f.4609.0.0	longest period of depression	LOW <16	43313_bluecurve	-0.165282	0.619773
	f.4620.0.0	number of depression episodes	HIGH >=7	5719_redcurve	-0.139864	0.619558
	f.4620.0.0	number of depression episodes	LOW <7	44838_bluecurve	-0.16745	0.619859
	f.5057.0.0	no of older siblings	HIGH >=2	29896_redcurve	-0.164289	0.61668
	f.5057.0.0	no of older siblings	LOW <2	85438_bluecurve	-0.172843	0.619234
	f.5364.0.0	avg weekly intake of other alcoholic drinks	HIGH >=1	1212_redcurve	-0.171207	0.623267
	f.5364.0.0	avg weekly intake of other alcoholic drinks	LOW <1	93399_bluecurve	-0.177121	0.616564
	f.6143.0.0	transport type to job	car/publictransport	190197_redcurve	-0.16603	0.618926
	f.6143.0.0	transport type to job	walk/cycle	23386_bluecurve	-0.183214	0.622693
	f.670.0.0	Type of accomodation	Apt/carehome/caravan/sheltered-accommodation	34998_redcurve	-0.137484	0.621482
	f.670.0.0	Type of accomodation	house/bungalow	372188_bluecurve	-0.16865	0.618739
	f.709.0.0	no in household	HIGH >=3	133229_redcurve	-0.16575	0.62058
	f.709.0.0	no in household	LOW <3	272802_bluecurve	-0.166272	0.618405
	f.728.0.0	no of vehicles in household	2021-01-02	328139_redcurve	-0.168984	0.618674
	f.728.0.0	no of vehicles in household	3 or more	47214_bluecurve	-0.17202	0.617372
	f.738.0.0	avg total household income before tax	< 52k	261981_redcurve	-0.159344	0.619377
	f.738.0.0	avg total household income before tax	>= 52k	89234_bluecurve	-0.190727	0.617668
	f.757.0.0	time employed in current job	HIGH >=14	92731_redcurve	-0.168807	0.618992
	f.757.0.0	time employed in current job	LOW <14	125191_bluecurve	-0.168084	0.619076
	f.767.0.0	no hrs of work in a week	HIGH >=36	136842_redcurve	-0.168951	0.619275
	f.767.0.0	no hrs of work in a week	LOW <36	90216_bluecurve	-0.167945	0.619405
	f.796.0.0	distance bw home and work	HIGH >=14	43181_redcurve	-0.1761	0.621209
	f.796.0.0	distance bw home and work	LOW <14	151342_bluecurve	-0.166758	0.618913
	f.806.0.0	jobs involved walking standing	Always/usually	77775_redcurve	-0.151594	0.61895
	f.806.0.0	jobs involved walking standing	Never/sometimes	152214_bluecurve	-0.17684	0.618913
	f.816.0.0	jobs involved heavy physical work	Always/usually	31135_redcurve	-0.147852	0.616747
	f.816.0.0	jobs involved heavy physical work	Never/sometimes	198887_bluecurve	-0.171575	0.619324
	f.826.0.0	jobs involved shift work	Always/usually	21156_redcurve	-0.144192	0.61881
	f.826.0.0	jobs involved shift work	Never/sometimes	208630_bluecurve	-0.170852	0.619
	f.864.0.0	number of days walked 10+min	HIGH >=6	227721_redcurve	-0.164807	0.618349
	f.864.0.0	number of days walked 10+min	LOW <6	173750_bluecurve	-0.168851	0.620353
	f.874.0.0	duration of walks	HIGH >=62	74362_redcurve	-0.16259	0.620231
	f.874.0.0	duration of walks	LOW <62	274385_bluecurve	-0.169594	0.618654
	f.884.0.0	number of days per week of 10+ min physical act	HIGH >=4	191527_redcurve	-0.167841	0.618814
	f.884.0.0	number of days per week of 10+ min physical act	LOW <4	197017_bluecurve	-0.166858	0.61906
	f.894.0.0	duration of moderate act	HIGH >=67	72932_redcurve	-0.171232	0.620096
	f.894.0.0	duration of moderate act	LOW <67	230343_bluecurve	-0.170973	0.617636
	f.904.0.0	no days vigorous act	HIGH >=2	187165_redcurve	-0.176474	0.618681
	f.904.0.0	no days vigorous act	LOW <2	201557_bluecurve	-0.159207	0.619175
	f.914.0.0	duration of vigorous act	HIGH >=45	88558_redcurve	-0.180992	0.616418
	f.914.0.0	duration of vigorous act	LOW <45	133041_bluecurve	-0.17445	0.617887
	f.924.0.0	walk pace	Brisk	161675_redcurve	-0.177819	0.618638
	f.924.0.0	walk pace	Slow/Avg	244465_bluecurve	-0.158243	0.619322
	f.943.0.0	freq of stair climbing in last 4 wks	HIGH	139066_redcurve	-0.174122	0.619367
	f.943.0.0	freq of stair climbing in last 4 wks	LOW	265554_bluecurve	-0.162047	0.618923
	f.971.0.0	pleasure walk	HIGH	184510_redcurve	-0.169564	0.617236
	f.971.0.0	pleasure walk	LOW	106371_bluecurve	-0.173486	0.619464
	f.991.0.0	strenous sport	HIGH	32773_redcurve	-0.195228	0.613426
	f.991.0.0	strenous sport	LOW	8277_bluecurve	-0.191594	0.623965
	father_alzheimer	father_alzheimer	Alzheimer's disease/dementia	13659_redcurve	-0.184495	0.613221
	father_alzheimer	father_alzheimer	No	363079_bluecurve	-0.166278	0.619336
	father_bp	father_bp	High blood pressure	57481_redcurve	-0.170712	0.62016
	father_bp	father_bp	No	319257_bluecurve	-0.166259	0.618935
	father_depression	father_depression	No	364275_redcurve	-0.167099	0.619278
	father_depression	father_depression	Severe depression	12463_bluecurve	-0.162243	0.614589
	father_diabetes	father_diabetes	Diabetes	28339_redcurve	-0.138361	0.620523
	father_diabetes	father_diabetes	No	348399_bluecurve	-0.169263	0.618952
	father_heartdisease	father_heartdisease	Heart disease	54455_redcurve	-0.159826	0.61539
	father_heartdisease	father_heartdisease	No	322283_bluecurve	-0.16814	0.619745
	father_illness	father_illness	No-illness	85731_redcurve	-0.180107	0.620062
	father_illness	father_illness	Yes	291007_bluecurve	-0.163059	0.618794
	father_stroke	father_stroke	No	353230_redcurve	-0.166434	0.61906
	father_stroke	father_stroke	Stroke	23508_bluecurve	-0.174522	0.620041
	gender	gender	Female	220622_redcurve	-0.164824	0.622495
	gender	gender	Male	187546_bluecurve	-0.167123	0.61515
	mother_alzheimer	mother_alzheimer	Alzheimer's disease/dementia	28867_redcurve	-0.181524	0.61875
	mother_alzheimer	mother_alzheimer	No	360864_bluecurve	-0.165896	0.619254
	mother_bp	mother_bp	High blood pressure	85501_redcurve	-0.170387	0.616313
	mother_bp	mother_bp	No	304230_bluecurve	-0.166116	0.620045
	mother_depression	mother_depression	No	365346_redcurve	-0.16775	0.619382
	mother_depression	mother_depression	Severe depression	24385_bluecurve	-0.156617	0.616858
	mother_diabetes	mother_diabetes	Diabetes	30011_redcurve	-0.113469	0.622513
	mother_diabetes	mother_diabetes	No	359720_bluecurve	-0.171524	0.618746
	mother_heartdisease	mother_heartdisease	Heart disease	27355_redcurve	-0.155809	0.622094
	mother_heartdisease	mother_heartdisease	No	362376_bluecurve	-0.167902	0.619005
	mother_illness	mother_illness	No-illness	111329_redcurve	-0.181204	0.618761
	mother_illness	mother_illness	Yes	278402_bluecurve	-0.161395	0.619327
	mother_stroke	mother_stroke	No	368888_redcurve	-0.16684	0.618994
	mother_stroke	mother_stroke	Stroke	20843_bluecurve	-0.17082	0.623381
	sibling_alzheimer	sibling_alzheimer	Alzheimer's disease/dementia	1491_redcurve	-0.14218	0.62518
	sibling_alzheimer	sibling_alzheimer	No	328484_bluecurve	-0.166198	0.619141
	sibling_bp	sibling_bp	High blood pressure	49653_redcurve	-0.157619	0.614905
	sibling_bp	sibling_bp	No	280322_bluecurve	-0.16759	0.619911
	sibling_depression	sibling_depression	No	307799_redcurve	-0.166729	0.61872
	sibling_depression	sibling_depression	Severe depression	22176_bluecurve	-0.157207	0.625325
	sibling_diabetes	sibling_diabetes	Diabetes	23594_redcurve	-0.110263	0.624254
	sibling_diabetes	sibling_diabetes	No	306381_bluecurve	-0.170389	0.618568
	sibling_heartdisease	sibling_heartdisease	Heart disease	13153_redcurve	-0.147542	0.612564
	sibling_heartdisease	sibling_heartdisease	No	316822_bluecurve	-0.166859	0.619431
	sibling_illness	sibling_illness	No-illness	187839_redcurve	-0.179272	0.619575
	sibling_illness	sibling_illness	Yes	142136_bluecurve	-0.148669	0.618204
	sibling_stroke	sibling_stroke	No	326236_redcurve	-0.166326	0.619163
	sibling_stroke	sibling_stroke	Stroke	3739_bluecurve	-0.145439	0.619469

## Sheet: CAD
	Coronary Artery Disease
	FIELD	desc	GROUP	group_n	mean_PRS	std_PRS
	f.100010.0.0	portion size	Avg/Small	40963_redcurve	-8.90033	1.31112
	f.100010.0.0	portion size	Larger	5966_bluecurve	-8.93568	1.31611
	f.1031.0.0	frequency of friend/family visit	HIGH	264377_redcurve	-8.85918	1.31718
	f.1031.0.0	frequency of friend/family visit	LOW	68881_bluecurve	-8.87396	1.32216
	f.1050.0.0	time spend out in summer	HIGH >=4	153661_redcurve	-8.84066	1.32418
	f.1050.0.0	time spend out in summer	LOW <4	150629_bluecurve	-8.88862	1.31186
	f.1060.0.0	time spend out in winter	HIGH >=3	73945_redcurve	-8.83308	1.3254
	f.1060.0.0	time spend out in winter	LOW <3	190961_bluecurve	-8.87512	1.31546
	f.1070.0.0	time spent watching TV	HIGH >=3	179093_redcurve	-8.8231	1.32295
	f.1070.0.0	time spent watching TV	LOW <3	138987_bluecurve	-8.9041	1.31108
	f.1080.0.0	time spent using computer	HIGH >=2	72307_redcurve	-8.84566	1.32168
	f.1080.0.0	time spent using computer	LOW <2	188640_bluecurve	-8.85469	1.3202
	f.1090.0.0	time spent driving	HIGH >=2	62896_redcurve	-8.82702	1.31893
	f.1090.0.0	time spent driving	LOW <2	162219_bluecurve	-8.85372	1.31848
	f.1110.0.0	length of mobile phone use	HIGH	272057_redcurve	-8.85857	1.31572
	f.1110.0.0	length of mobile phone use	LOW	59118_bluecurve	-8.88302	1.32841
	f.1120.0.0	weekly usage of mobile phone in last 3 mnths	HIGH	61941_redcurve	-8.82695	1.31353
	f.1120.0.0	weekly usage of mobile phone in last 3 mnths	LOW	218213_bluecurve	-8.86728	1.3167
	f.1150.0.0	usual side of head for mobile ph use	Left	100346_redcurve	-8.8547	1.31679
	f.1150.0.0	usual side of head for mobile ph use	Right	163146_bluecurve	-8.86301	1.31452
	f.1160.0.0	Sleep duration	HIGH >=8	123584_redcurve	-8.86361	1.32116
	f.1160.0.0	Sleep duration	LOW <8	209737_bluecurve	-8.86226	1.31658
	f.1170.0.0	getting up in morning	Easy	276013_redcurve	-8.86774	1.31839
	f.1170.0.0	getting up in morning	Not easy/difficult	58443_bluecurve	-8.83673	1.31735
	f.1180.0.0	morning evening person	Evening	111688_redcurve	-8.85887	1.31685
	f.1180.0.0	morning evening person	Morning	187471_bluecurve	-8.8624	1.3186
	f.1190.0.0	Nap during the day	Never/sometimes	317023_redcurve	-8.86678	1.31683
	f.1190.0.0	Nap during the day	usually	18024_bluecurve	-8.78049	1.34055
	f.1200.0.0	Sleeplessness	Never/sometimes	238888_redcurve	-8.88321	1.31381
	f.1200.0.0	Sleeplessness	Usually	96042_bluecurve	-8.80959	1.32801
	f.1210.0.0	Snoring	No	194940_redcurve	-8.87672	1.31609
	f.1210.0.0	Snoring	Yes	117436_bluecurve	-8.84133	1.32221
	f.1220.0.0	Daytime dozing	Always/often	8907_redcurve	-8.74261	1.3307
	f.1220.0.0	Daytime dozing	Never/sometimes	325132_bluecurve	-8.86585	1.31769
	f.1239.0.0	current tobaco smoking	Most days/occasionally	34662_redcurve	-8.79058	1.31575
	f.1239.0.0	current tobaco smoking	No	300342_bluecurve	-8.87045	1.31835
	f.1249.0.0	past tobacco smoking	Most days/occasionally	126592_redcurve	-8.8345	1.32769
	f.1249.0.0	past tobacco smoking	Never/tried once-twice	181421_bluecurve	-8.89502	1.31028
	f.1259.0.0	smokers in household	No	277640_redcurve	-8.87584	1.3183
	f.1259.0.0	smokers in household	One/more	30822_bluecurve	-8.8169	1.31272
	f.1269.0.0	exposure to tobacco smoke at home	HIGH >=1	16621_redcurve	-8.78087	1.3114
	f.1269.0.0	exposure to tobacco smoke at home	LOW <1	286227_bluecurve	-8.87611	1.31784
	f.1279.0.0	exposure to tobacco smoke outside	HIGH >=1	53796_redcurve	-8.81917	1.32476
	f.1279.0.0	exposure to tobacco smoke outside	LOW <1	230033_bluecurve	-8.88765	1.31454
	f.1289.0.0	Cooked vegetable intake	HIGH >=3	159057_redcurve	-8.85278	1.32027
	f.1289.0.0	Cooked vegetable intake	LOW <3	166034_bluecurve	-8.87324	1.31588
	f.1299.0.0	raw vegetable intake	HIGH >=3	99356_redcurve	-8.86019	1.31566
	f.1299.0.0	raw vegetable intake	LOW <3	215732_bluecurve	-8.86305	1.31824
	f.1309.0.0	fresh fruit intake	HIGH >=3	117624_redcurve	-8.86553	1.31762
	f.1309.0.0	fresh fruit intake	LOW <3	205481_bluecurve	-8.86087	1.31871
	f.1319.0.0	dried fruit intake	HIGH >=1	122653_redcurve	-8.89354	1.31738
	f.1319.0.0	dried fruit intake	LOW <1	183296_bluecurve	-8.8369	1.3179
	f.1329.0.0	Oily fish intake	HIGH	58232_redcurve	-8.83555	1.33109
	f.1329.0.0	Oily fish intake	LOW	275361_bluecurve	-8.86812	1.31562
	f.1339.0.0	Non-oily fish intake	HIGH	54902_redcurve	-8.83396	1.32134
	f.1339.0.0	Non-oily fish intake	LOW	279050_bluecurve	-8.86805	1.31767
	f.1349.0.0	Processed meat intake	HIGH	108324_redcurve	-8.86287	1.32278
	f.1349.0.0	Processed meat intake	LOW	226352_bluecurve	-8.86208	1.31604
	f.1359.0.0	Poultry intake	HIGH	160675_redcurve	-8.83438	1.32208
	f.1359.0.0	Poultry intake	LOW	173940_bluecurve	-8.88803	1.31439
	f.1369.0.0	Beef intake	HIGH	38447_redcurve	-8.84079	1.32409
	f.1369.0.0	Beef intake	LOW	295597_bluecurve	-8.86532	1.31742
	f.1379.0.0	Lamb intake	HIGH	8309_redcurve	-8.87269	1.31791
	f.1379.0.0	Lamb intake	LOW	325011_bluecurve	-8.86239	1.318
	f.1389.0.0	Pork Intake	HIGH	11018_redcurve	-8.83019	1.3274
	f.1389.0.0	Pork Intake	LOW	322389_bluecurve	-8.86375	1.31764
	f.1408.0.0	Cheese Intake	HIGH	195466_redcurve	-8.8932	1.31232
	f.1408.0.0	Cheese Intake	LOW	131789_bluecurve	-8.82055	1.32539
	f.1438.0.0	Bread Intake	HIGH >=13	138450_redcurve	-8.86092	1.32658
	f.1438.0.0	Bread Intake	LOW <13	189331_bluecurve	-8.86471	1.31273
	f.1448.0.0	Bread type	White	87767_redcurve	-8.82735	1.32685
	f.1448.0.0	Bread type	Wholegrain/Brown	222900_bluecurve	-8.87696	1.31608
	f.1458.0.0	Cereal intake	HIGH >=5	202347_redcurve	-8.87438	1.32049
	f.1458.0.0	Cereal intake	LOW <5	118182_bluecurve	-8.84251	1.31574
	f.1478.0.0	salt added to food	Always/usually	52959_redcurve	-8.85837	1.31496
	f.1478.0.0	salt added to food	Never/sometimes	282179_bluecurve	-8.86288	1.31895
	f.1488.0.0	tea intake	HIGH >=4	153346_redcurve	-8.85652	1.32047
	f.1488.0.0	tea intake	LOW <4	171308_bluecurve	-8.86771	1.31679
	f.1498.0.0	coffee intake	HIGH >=3	110628_redcurve	-8.85687	1.31814
	f.1498.0.0	coffee intake	LOW <3	200162_bluecurve	-8.86351	1.31808
	f.1518.0.0	hot drink temperature	Veryhot/hot	281204_redcurve	-8.86859	1.318
	f.1518.0.0	hot drink temperature	Warm/No hot drinks	53874_bluecurve	-8.82875	1.31943
	f.1528.0.0	water intake	HIGH >=3	139464_redcurve	-8.85562	1.31766
	f.1528.0.0	water intake	LOW <3	169821_bluecurve	-8.86551	1.31947
	f.1548.0.0	Variation in diet	Never/sometimes	308024_redcurve	-8.86602	1.31741
	f.1548.0.0	Variation in diet	Often	25996_bluecurve	-8.81658	1.32733
	f.1558.0.0	Alcohol intake frequency	HIGH	240079_redcurve	-8.88057	1.31575
	f.1558.0.0	Alcohol intake frequency	LOW	94846_bluecurve	-8.81581	1.32386
	f.1568.0.0	Avg weekly red wine intake	HIGH >=4	86852_redcurve	-8.88939	1.31838
	f.1568.0.0	Avg weekly red wine intake	LOW <4	151871_bluecurve	-8.87535	1.31432
	f.1578.0.0	Avg weekly champagne+white wine intake	HIGH >=3	75668_redcurve	-8.90789	1.30309
	f.1578.0.0	Avg weekly champagne+white wine intake	LOW <3	162924_bluecurve	-8.8676	1.32142
	f.1588.0.0	Avg weekly beer+cider	HIGH >=4	64142_redcurve	-8.84582	1.32353
	f.1588.0.0	Avg weekly beer+cider	LOW <4	175046_bluecurve	-8.89316	1.31268
	f.1598.0.0	Avg weekly spirits	HIGH >=2	67097_redcurve	-8.84912	1.32148
	f.1598.0.0	Avg weekly spirits	LOW <2	171302_bluecurve	-8.89315	1.3132
	f.1608.0.0	Avg weekly fortified wine	HIGH >=1	23701_redcurve	-8.9287	1.3171
	f.1608.0.0	Avg weekly fortified wine	LOW <1	215441_bluecurve	-8.87545	1.31547
	f.1618.0.0	Alcohol taken with meals	No	57411_redcurve	-8.81528	1.3246
	f.1618.0.0	Alcohol taken with meals	Yes/ItVaries	206783_bluecurve	-8.89344	1.31404
	f.1677.0.0	breastfed as baby	No	74321_redcurve	-8.84491	1.30766
	f.1677.0.0	breastfed as baby	Yes	180812_bluecurve	-8.87963	1.31615
	f.1687.0.0	body size at age 10	Average/Thinner	277282_redcurve	-8.87411	1.31864
	f.1687.0.0	body size at age 10	Plumper	52365_bluecurve	-8.80237	1.31578
	f.1697.0.0	height size at age 10	Average/Shorter	245198_redcurve	-8.84688	1.31992
	f.1697.0.0	height size at age 10	Taller	84756_bluecurve	-8.90758	1.31288
	f.1707.0.0	left/right handed	Left-handed	32192_redcurve	-8.86903	1.32544
	f.1707.0.0	left/right handed	Right-handed	297468_bluecurve	-8.86219	1.3173
	f.1737.0.0	childhood sunburn ocations	HIGH >=2	81890_redcurve	-8.874	1.31665
	f.1737.0.0	childhood sunburn ocations	LOW <2	168622_bluecurve	-8.85848	1.31818
	f.1767.0.0	adopted as child	No	329406_redcurve	-8.86321	1.31862
	f.1767.0.0	adopted as child	Yes	5290_bluecurve	-8.81003	1.28911
	f.1777.0.0	part of multiple birth	No	322035_redcurve	-8.86297	1.31852
	f.1777.0.0	part of multiple birth	Yes	7534_bluecurve	-8.87025	1.32787
	f.1787.0.0	maternal smoking at birth	No	199119_redcurve	-8.88887	1.31603
	f.1787.0.0	maternal smoking at birth	Yes	88559_bluecurve	-8.81441	1.31935
	f.1797.0.0	father still alive	No	244816_redcurve	-8.85015	1.32614
	f.1797.0.0	father still alive	Yes	80694_bluecurve	-8.90537	1.29528
	f.1807.0.0	fathers age at death	HIGH >=71	138161_redcurve	-8.91289	1.31426
	f.1807.0.0	fathers age at death	LOW <71	102817_bluecurve	-8.76819	1.33509
	f.1845.0.0	mothers age	HIGH >=79	65876_redcurve	-8.93042	1.30556
	f.1845.0.0	mothers age	LOW <79	67563_bluecurve	-8.84782	1.29245
	f.1873.0.0	number of full brothers	HIGH >=2	84322_redcurve	-8.81837	1.32405
	f.1873.0.0	number of full brothers	LOW <2	245110_bluecurve	-8.87844	1.31653
	f.1883.0.0	number of full sisters	HIGH >=2	77822_redcurve	-8.82622	1.33121
	f.1883.0.0	number of full sisters	LOW <2	251666_bluecurve	-8.87445	1.31466
	f.189.0.0	Townsend deprivation index	HIGH >=-1	113845_redcurve	-8.82604	1.32168
	f.189.0.0	Townsend deprivation index	LOW <-1	220936_bluecurve	-8.88102	1.31629
	f.1920.0.0	mood swings	No	177642_redcurve	-8.8938	1.31602
	f.1920.0.0	mood swings	Yes	149790_bluecurve	-8.82436	1.31906
	f.1930.0.0	miserableness	No	186947_redcurve	-8.88571	1.31629
	f.1930.0.0	miserableness	Yes	142797_bluecurve	-8.83138	1.32012
	f.1940.0.0	irritability	No	229833_redcurve	-8.87675	1.31667
	f.1940.0.0	irritability	Yes	90789_bluecurve	-8.82777	1.32193
	f.1950.0.0	sensitive/hurt feelings	No	144479_redcurve	-8.87281	1.31949
	f.1950.0.0	sensitive/hurt feelings	Yes	181401_bluecurve	-8.85318	1.31727
	f.1960.0.0	fed-up feelings	No	193059_redcurve	-8.8925	1.31532
	f.1960.0.0	fed-up feelings	Yes	135452_bluecurve	-8.81847	1.32168
	f.1980.0.0	worrier	No	141514_redcurve	-8.87653	1.31835
	f.1980.0.0	worrier	Yes	185267_bluecurve	-8.85034	1.31881
	f.1990.0.0	tense	No	268793_redcurve	-8.87161	1.31755
	f.1990.0.0	tense	Yes	56298_bluecurve	-8.82573	1.32037
	f.2000.0.0	worry too long after embarrasment	No	168006_redcurve	-8.86362	1.31977
	f.2000.0.0	worry too long after embarrasment	Yes	153930_bluecurve	-8.86018	1.31647
	f.20022.0.0	birth weight	HIGH >=4	26536_redcurve	-8.8978	1.31735
	f.20022.0.0	birth weight	LOW <4	166092_bluecurve	-8.86754	1.31227
	f.2010.0.0	suffer from nerves	No	253160_redcurve	-8.86874	1.31717
	f.2010.0.0	suffer from nerves	Yes	70130_bluecurve	-8.83807	1.32185
	f.20116.0.0	smoking status	No	181214_redcurve	-8.89504	1.31023
	f.20116.0.0	smoking status	Yes/Prev	152767_bluecurve	-8.82374	1.3266
	f.20117.0.0	alcohol status	No	10469_redcurve	-8.84848	1.34525
	f.20117.0.0	alcohol status	Yes/Prev	324456_bluecurve	-8.86267	1.31749
	f.20122.0.0	bipolar disorder	0	334214_redcurve	-8.86237	1.31825
	f.20122.0.0	bipolar disorder	Mania/Hypomania	959_bluecurve	-8.79245	1.33664
	f.20123.0.0	single episode major depression	0	328506_redcurve	-8.86227	1.31828
	f.20123.0.0	single episode major depression	1	6667_bluecurve	-8.85737	1.31993
	f.2020.0.0	lonliness	No	270578_redcurve	-8.87568	1.31695
	f.2020.0.0	lonliness	Yes	59518_bluecurve	-8.805	1.32181
	f.2030.0.0	guilty	No	233425_redcurve	-8.86824	1.31898
	f.2030.0.0	guilty	Yes	93363_bluecurve	-8.8484	1.31464
	f.2040.0.0	risk taking	No	240473_redcurve	-8.86605	1.31723
	f.2040.0.0	risk taking	Yes	83304_bluecurve	-8.85461	1.32189
	f.2090.0.0	seen doctor for nerves, anxiety, tension, depression	No	217429_redcurve	-8.88205	1.31755
	f.2090.0.0	seen doctor for nerves, anxiety, tension, depression	Yes	115590_bluecurve	-8.82528	1.31835
	f.2100.0.0	seen psychiatrist for nerves, tension,etc	No	295381_redcurve	-8.86851	1.31735
	f.2100.0.0	seen psychiatrist for nerves, tension,etc	Yes	38441_bluecurve	-8.81098	1.32396
	f.2110.0.0	able to confide	HIGH	243136_redcurve	-8.86871	1.31659
	f.2110.0.0	able to confide	LOW	82438_bluecurve	-8.8431	1.32307
	f.2207.0.0	wear glasses/contact lenses	No	37444_redcurve	-8.86782	1.30305
	f.2207.0.0	wear glasses/contact lenses	Yes	297435_bluecurve	-8.86161	1.32024
	f.2217.0.0	age started wearing glasses	HIGH >=32	153394_redcurve	-8.87153	1.32319
	f.2217.0.0	age started wearing glasses	LOW <32	133858_bluecurve	-8.85366	1.31581
	f.2237.0.0	plays computer games	Never/sometimes	323555_redcurve	-8.86443	1.31806
	f.2237.0.0	plays computer games	Often	11466_bluecurve	-8.79773	1.3233
	f.2405.0.0	number of children fathered	HIGH >=2	103086_redcurve	-8.85177	1.33996
	f.2405.0.0	number of children fathered	LOW <2	52743_bluecurve	-8.86334	1.32527
	f.2734.0.0	no of live births	HIGH >=2	122056_redcurve	-8.86373	1.30719
	f.2734.0.0	no of live births	LOW <2	55871_bluecurve	-8.87896	1.29568
	f.2744.0.0	birth weight of first child	HIGH >=7	102142_redcurve	-8.88557	1.30421
	f.2744.0.0	birth weight of first child	LOW <7	41243_bluecurve	-8.7954	1.30968
	f.2946.0.0	fathers age	HIGH >=78	40397_redcurve	-8.95655	1.30007
	f.2946.0.0	fathers age	LOW <78	39716_bluecurve	-8.85381	1.28883
	f.3456.0.0	no of cigarettes currently smoked daily	HIGH >=16	9898_redcurve	-8.73701	1.3235
	f.3456.0.0	no of cigarettes currently smoked daily	LOW <16	13979_bluecurve	-8.78581	1.31808
	f.3526.0.0	mothers age at death	HIGH >=75	108969_redcurve	-8.89184	1.32434
	f.3526.0.0	mothers age at death	LOW <75	85402_bluecurve	-8.7895	1.33452
	f.3637.0.0	frequency of exercise in last 4 wks	HIGH	117948_redcurve	-8.88967	1.31535
	f.3637.0.0	frequency of exercise in last 4 wks	LOW	41293_bluecurve	-8.89074	1.31303
	f.3786.0.0	age asthma diagnosed	HIGH >=32	17769_redcurve	-8.81192	1.31685
	f.3786.0.0	age asthma diagnosed	LOW <32	16931_bluecurve	-8.8772	1.30724
	f.3942.0.0	adopted mother still alive	No	2827_redcurve	-8.78993	1.27057
	f.3942.0.0	adopted mother still alive	Yes	1078_bluecurve	-8.81033	1.30529
	f.3972.0.0	no of adopted brothers	HIGH >=1	1749_redcurve	-8.77351	1.28009
	f.3972.0.0	no of adopted brothers	LOW <1	2799_bluecurve	-8.8211	1.29429
	f.3982.0.0	no of adopted sisters	HIGH >=1	1719_redcurve	-8.8239	1.26857
	f.3982.0.0	no of adopted sisters	LOW <1	2868_bluecurve	-8.78916	1.30078
	f.4462.0.0	avg monthly intake of other alcoholic drinks	HIGH >=1	1117_redcurve	-8.81718	1.2955
	f.4462.0.0	avg monthly intake of other alcoholic drinks	LOW <1	23191_bluecurve	-8.83628	1.32621
	f.4501.0.0	non accidental death in close genetic family	No	78713_redcurve	-8.92016	1.31113
	f.4501.0.0	non accidental death in close genetic family	Yes	25224_bluecurve	-8.77901	1.34
	f.4526.0.0	happiness	Happy	104682_redcurve	-8.88399	1.31838
	f.4526.0.0	happiness	Unhappy	4907_bluecurve	-8.83122	1.32957
	f.4537.0.0	work/job satisfaction	Happy	67650_redcurve	-8.89118	1.31474
	f.4537.0.0	work/job satisfaction	Unhappy	7507_bluecurve	-8.8751	1.29369
	f.4548.0.0	health satisfaction	Happy	94703_redcurve	-8.91154	1.31126
	f.4548.0.0	health satisfaction	Unhappy	14934_bluecurve	-8.69471	1.34964
	f.4559.0.0	family relationship satisfaction	Happy	102249_redcurve	-8.88519	1.32
	f.4559.0.0	family relationship satisfaction	Unhappy	6740_bluecurve	-8.8412	1.30577
	f.4581.0.0	financial satifaction	Happy	95030_redcurve	-8.89211	1.31971
	f.4581.0.0	financial satifaction	Unhappy	14452_bluecurve	-8.81563	1.30983
	f.4609.0.0	longest period of depression	HIGH >=16	10667_redcurve	-8.83777	1.30457
	f.4609.0.0	longest period of depression	LOW <16	35951_bluecurve	-8.87501	1.32093
	f.4620.0.0	number of depression episodes	HIGH >=7	4850_redcurve	-8.84546	1.31611
	f.4620.0.0	number of depression episodes	LOW <7	37092_bluecurve	-8.87514	1.31402
	f.5057.0.0	no of older siblings	HIGH >=2	24320_redcurve	-8.84102	1.31794
	f.5057.0.0	no of older siblings	LOW <2	70812_bluecurve	-8.89323	1.31514
	f.5364.0.0	avg weekly intake of other alcoholic drinks	HIGH >=1	1025_redcurve	-8.84059	1.29593
	f.5364.0.0	avg weekly intake of other alcoholic drinks	LOW <1	77118_bluecurve	-8.90305	1.31481
	f.6143.0.0	transport type to job	car/publictransport	157800_redcurve	-8.87109	1.30677
	f.6143.0.0	transport type to job	walk/cycle	19456_bluecurve	-8.92826	1.30232
	f.670.0.0	Type of accomodation	Apt/carehome/caravan/sheltered-accommodation	29254_redcurve	-8.82019	1.31292
	f.670.0.0	Type of accomodation	house/bungalow	305114_bluecurve	-8.8663	1.31868
	f.709.0.0	no in household	HIGH >=3	111836_redcurve	-8.866	1.30995
	f.709.0.0	no in household	LOW <3	221538_bluecurve	-8.86109	1.32237
	f.728.0.0	no of vehicles in household	2021-01-02	268731_redcurve	-8.86781	1.31802
	f.728.0.0	no of vehicles in household	3 or more	38976_bluecurve	-8.86698	1.31629
	f.738.0.0	avg total household income before tax	< 52k	214691_redcurve	-8.84827	1.32161
	f.738.0.0	avg total household income before tax	>= 52k	74062_bluecurve	-8.91778	1.3072
	f.757.0.0	time employed in current job	HIGH >=14	76336_redcurve	-8.89466	1.30868
	f.757.0.0	time employed in current job	LOW <14	104302_bluecurve	-8.87006	1.3057
	f.767.0.0	no hrs of work in a week	HIGH >=36	114506_redcurve	-8.87787	1.30756
	f.767.0.0	no hrs of work in a week	LOW <36	73836_bluecurve	-8.88206	1.30545
	f.796.0.0	distance bw home and work	HIGH >=14	36166_redcurve	-8.86784	1.31229
	f.796.0.0	distance bw home and work	LOW <14	125218_bluecurve	-8.88017	1.30411
	f.806.0.0	jobs involved walking standing	Always/usually	64462_redcurve	-8.84914	1.31173
	f.806.0.0	jobs involved walking standing	Never/sometimes	126298_bluecurve	-8.89496	1.30421
	f.816.0.0	jobs involved heavy physical work	Always/usually	26151_redcurve	-8.81922	1.30858
	f.816.0.0	jobs involved heavy physical work	Never/sometimes	164635_bluecurve	-8.8892	1.30636
	f.826.0.0	jobs involved shift work	Always/usually	17752_redcurve	-8.83218	1.31547
	f.826.0.0	jobs involved shift work	Never/sometimes	172843_bluecurve	-8.88428	1.30585
	f.864.0.0	number of days walked 10+min	HIGH >=6	186789_redcurve	-8.87104	1.31766
	f.864.0.0	number of days walked 10+min	LOW <6	142649_bluecurve	-8.85561	1.31806
	f.874.0.0	duration of walks	HIGH >=62	61323_redcurve	-8.85788	1.32382
	f.874.0.0	duration of walks	LOW <62	224788_bluecurve	-8.87664	1.3157
	f.884.0.0	number of days per week of 10+ min physical act	HIGH >=4	157205_redcurve	-8.87236	1.31453
	f.884.0.0	number of days per week of 10+ min physical act	LOW <4	161916_bluecurve	-8.86111	1.32064
	f.894.0.0	duration of moderate act	HIGH >=67	59847_redcurve	-8.87305	1.32127
	f.894.0.0	duration of moderate act	LOW <67	188897_bluecurve	-8.87988	1.31345
	f.904.0.0	no days vigorous act	HIGH >=2	153695_redcurve	-8.88084	1.31279
	f.904.0.0	no days vigorous act	LOW <2	165538_bluecurve	-8.85313	1.32161
	f.914.0.0	duration of vigorous act	HIGH >=45	73045_redcurve	-8.8866	1.3099
	f.914.0.0	duration of vigorous act	LOW <45	108942_bluecurve	-8.8958	1.31636
	f.924.0.0	walk pace	Brisk	132442_redcurve	-8.92952	1.30522
	f.924.0.0	walk pace	Slow/Avg	200785_bluecurve	-8.81946	1.32474
	f.943.0.0	freq of stair climbing in last 4 wks	HIGH	114155_redcurve	-8.89255	1.31053
	f.943.0.0	freq of stair climbing in last 4 wks	LOW	217896_bluecurve	-8.84827	1.32184
	f.971.0.0	pleasure walk	HIGH	150672_redcurve	-8.87298	1.31716
	f.971.0.0	pleasure walk	LOW	86996_bluecurve	-8.88792	1.31153
	f.991.0.0	strenous sport	HIGH	27307_redcurve	-8.93062	1.30418
	f.991.0.0	strenous sport	LOW	6891_bluecurve	-8.95485	1.299
	father_alzheimer	father_alzheimer	Alzheimer's disease/dementia	12510_redcurve	-8.94732	1.30042
	father_alzheimer	father_alzheimer	No	293041_bluecurve	-8.86259	1.31894
	father_bp	father_bp	High blood pressure	54276_redcurve	-8.774	1.31175
	father_bp	father_bp	No	251275_bluecurve	-8.88594	1.31886
	father_depression	father_depression	No	293947_redcurve	-8.86645	1.31869
	father_depression	father_depression	Severe depression	11604_bluecurve	-8.85604	1.30803
	father_diabetes	father_diabetes	Diabetes	26445_redcurve	-8.83411	1.30125
	father_diabetes	father_diabetes	No	279106_bluecurve	-8.86908	1.31985
	father_heartdisease	father_heartdisease	Heart disease	7078_redcurve	-7.88389	1.33995
	father_heartdisease	father_heartdisease	No	298473_bluecurve	-8.88935	1.30886
	father_illness	father_illness	No-illness	79991_redcurve	-8.9696	1.29837
	father_illness	father_illness	Yes	225560_bluecurve	-8.82934	1.32334
	father_stroke	father_stroke	No	284329_redcurve	-8.8679	1.31817
	father_stroke	father_stroke	Stroke	21222_bluecurve	-8.84137	1.31965
	gender	gender	Female	178049_redcurve	-8.86851	1.30371
	gender	gender	Male	157124_bluecurve	-8.85499	1.33463
	mother_alzheimer	mother_alzheimer	Alzheimer's disease/dementia	24475_redcurve	-8.92128	1.32476
	mother_alzheimer	mother_alzheimer	No	293658_bluecurve	-8.8599	1.31731
	mother_bp	mother_bp	High blood pressure	75029_redcurve	-8.80674	1.31084
	mother_bp	mother_bp	No	243104_bluecurve	-8.88248	1.31968
	mother_depression	mother_depression	No	296832_redcurve	-8.86638	1.31859
	mother_depression	mother_depression	Severe depression	21301_bluecurve	-8.84016	1.3094
	mother_diabetes	mother_diabetes	Diabetes	26221_redcurve	-8.77977	1.32007
	mother_diabetes	mother_diabetes	No	291912_bluecurve	-8.87224	1.31753
	mother_heartdisease	mother_heartdisease	Heart disease	4104_redcurve	-7.88083	1.33944
	mother_heartdisease	mother_heartdisease	No	314029_bluecurve	-8.87748	1.31284
	mother_illness	mother_illness	No-illness	96955_redcurve	-8.94454	1.30098
	mother_illness	mother_illness	Yes	221178_bluecurve	-8.82959	1.32386
	mother_stroke	mother_stroke	No	300685_redcurve	-8.86518	1.31726
	mother_stroke	mother_stroke	Stroke	17448_bluecurve	-8.85502	1.33039
	sibling_alzheimer	sibling_alzheimer	Alzheimer's disease/dementia	1245_redcurve	-8.87381	1.35125
	sibling_alzheimer	sibling_alzheimer	No	267913_bluecurve	-8.86476	1.31763
	sibling_bp	sibling_bp	High blood pressure	41465_redcurve	-8.74478	1.31934
	sibling_bp	sibling_bp	No	227693_bluecurve	-8.88666	1.31633
	sibling_depression	sibling_depression	No	250149_redcurve	-8.86762	1.31838
	sibling_depression	sibling_depression	Severe depression	19009_bluecurve	-8.82776	1.30938
	sibling_diabetes	sibling_diabetes	Diabetes	19876_redcurve	-8.74818	1.33071
	sibling_diabetes	sibling_diabetes	No	249282_bluecurve	-8.8741	1.31631
	sibling_heartdisease	sibling_heartdisease	Heart disease	2598_redcurve	-7.86963	1.33493
	sibling_heartdisease	sibling_heartdisease	No	266560_bluecurve	-8.8745	1.31392
	sibling_illness	sibling_illness	No-illness	158392_redcurve	-8.93039	1.30354
	sibling_illness	sibling_illness	Yes	110766_bluecurve	-8.77102	1.3323
	sibling_stroke	sibling_stroke	No	266135_redcurve	-8.86561	1.31771
	sibling_stroke	sibling_stroke	Stroke	3023_bluecurve	-8.79409	1.32269

## Sheet: Depression
	Depression
	FIELD	desc	GROUP	group_n	mean_PRS	std_PRS
	f.100010.0.0	portion size	Avg/Small	49148_redcurve	-5.14216	0.88346
	f.100010.0.0	portion size	Larger	6920_bluecurve	-5.10709	0.883164
	f.1031.0.0	frequency of friend/family visit	HIGH	321430_redcurve	-5.13587	0.884155
	f.1031.0.0	frequency of friend/family visit	LOW	82971_bluecurve	-5.12033	0.88596
	f.1050.0.0	time spend out in summer	HIGH >=4	186629_redcurve	-5.12926	0.88202
	f.1050.0.0	time spend out in summer	LOW <4	182841_bluecurve	-5.14155	0.88705
	f.1060.0.0	time spend out in winter	HIGH >=3	89300_redcurve	-5.12402	0.881058
	f.1060.0.0	time spend out in winter	LOW <3	232127_bluecurve	-5.13781	0.885324
	f.1070.0.0	time spent watching TV	HIGH >=3	217991_redcurve	-5.11265	0.882109
	f.1070.0.0	time spent watching TV	LOW <3	168104_bluecurve	-5.15501	0.885953
	f.1080.0.0	time spent using computer	HIGH >=2	86751_redcurve	-5.09691	0.88734
	f.1080.0.0	time spent using computer	LOW <2	229551_bluecurve	-5.13397	0.884029
	f.1090.0.0	time spent driving	HIGH >=2	74904_redcurve	-5.12839	0.884295
	f.1090.0.0	time spent driving	LOW <2	196843_bluecurve	-5.11832	0.883338
	f.1110.0.0	length of mobile phone use	HIGH	329214_redcurve	-5.12863	0.88452
	f.1110.0.0	length of mobile phone use	LOW	72613_bluecurve	-5.1525	0.885056
	f.1120.0.0	weekly usage of mobile phone in last 3 mnths	HIGH	73302_redcurve	-5.11134	0.884873
	f.1120.0.0	weekly usage of mobile phone in last 3 mnths	LOW	265824_bluecurve	-5.13361	0.884125
	f.1150.0.0	usual side of head for mobile ph use	Left	121965_redcurve	-5.12167	0.883293
	f.1150.0.0	usual side of head for mobile ph use	Right	197289_bluecurve	-5.13314	0.884882
	f.1160.0.0	Sleep duration	HIGH >=8	150148_redcurve	-5.13524	0.885477
	f.1160.0.0	Sleep duration	LOW <8	254338_bluecurve	-5.13169	0.883871
	f.1170.0.0	getting up in morning	Easy	336634_redcurve	-5.15244	0.881544
	f.1170.0.0	getting up in morning	Not easy/difficult	69209_bluecurve	-5.03624	0.892962
	f.1180.0.0	morning evening person	Evening	134515_redcurve	-5.1109	0.886374
	f.1180.0.0	morning evening person	Morning	228685_bluecurve	-5.14233	0.883699
	f.1190.0.0	Nap during the day	Never/sometimes	385042_redcurve	-5.13737	0.884331
	f.1190.0.0	Nap during the day	usually	21484_bluecurve	-5.04448	0.884966
	f.1200.0.0	Sleeplessness	Never/sometimes	290303_redcurve	-5.16192	0.881507
	f.1200.0.0	Sleeplessness	Usually	116094_bluecurve	-5.05878	0.88783
	f.1210.0.0	Snoring	No	237234_redcurve	-5.14164	0.885356
	f.1210.0.0	Snoring	Yes	141911_bluecurve	-5.12225	0.883161
	f.1220.0.0	Daytime dozing	Always/often	10534_redcurve	-5.02684	0.882816
	f.1220.0.0	Daytime dozing	Never/sometimes	394802_bluecurve	-5.13546	0.884425
	f.1239.0.0	current tobaco smoking	Most days/occasionally	40801_redcurve	-5.03154	0.886508
	f.1239.0.0	current tobaco smoking	No	365674_bluecurve	-5.14372	0.883676
	f.1249.0.0	past tobacco smoking	Most days/occasionally	153075_redcurve	-5.09282	0.882025
	f.1249.0.0	past tobacco smoking	Never/tried once-twice	221695_bluecurve	-5.177	0.883291
	f.1259.0.0	smokers in household	No	338087_redcurve	-5.14708	0.883229
	f.1259.0.0	smokers in household	One/more	37204_bluecurve	-5.10205	0.886406
	f.1269.0.0	exposure to tobacco smoke at home	HIGH >=1	19993_redcurve	-5.08672	0.890519
	f.1269.0.0	exposure to tobacco smoke at home	LOW <1	348577_bluecurve	-5.14674	0.882931
	f.1279.0.0	exposure to tobacco smoke outside	HIGH >=1	64283_redcurve	-5.10145	0.88176
	f.1279.0.0	exposure to tobacco smoke outside	LOW <1	281083_bluecurve	-5.15513	0.883396
	f.1289.0.0	Cooked vegetable intake	HIGH >=3	193457_redcurve	-5.12257	0.883569
	f.1289.0.0	Cooked vegetable intake	LOW <3	201237_bluecurve	-5.14487	0.885098
	f.1299.0.0	raw vegetable intake	HIGH >=3	120800_redcurve	-5.12383	0.88373
	f.1299.0.0	raw vegetable intake	LOW <3	261679_bluecurve	-5.13882	0.88449
	f.1309.0.0	fresh fruit intake	HIGH >=3	143966_redcurve	-5.14252	0.885881
	f.1309.0.0	fresh fruit intake	LOW <3	248436_bluecurve	-5.12916	0.884272
	f.1319.0.0	dried fruit intake	HIGH >=1	150719_redcurve	-5.14432	0.883518
	f.1319.0.0	dried fruit intake	LOW <1	220604_bluecurve	-5.12541	0.885009
	f.1329.0.0	Oily fish intake	HIGH	71274_redcurve	-5.12125	0.886137
	f.1329.0.0	Oily fish intake	LOW	333557_bluecurve	-5.135	0.884286
	f.1339.0.0	Non-oily fish intake	HIGH	66718_redcurve	-5.11828	0.882232
	f.1339.0.0	Non-oily fish intake	LOW	338528_bluecurve	-5.13551	0.885081
	f.1349.0.0	Processed meat intake	HIGH	129378_redcurve	-5.11805	0.882937
	f.1349.0.0	Processed meat intake	LOW	276723_bluecurve	-5.13936	0.885219
	f.1359.0.0	Poultry intake	HIGH	194933_redcurve	-5.12617	0.885573
	f.1359.0.0	Poultry intake	LOW	211099_bluecurve	-5.13816	0.88369
	f.1369.0.0	Beef intake	HIGH	46556_redcurve	-5.14275	0.884685
	f.1369.0.0	Beef intake	LOW	358771_bluecurve	-5.13122	0.884614
	f.1379.0.0	Lamb intake	HIGH	9888_redcurve	-5.12691	0.885979
	f.1379.0.0	Lamb intake	LOW	394576_bluecurve	-5.13262	0.884615
	f.1389.0.0	Pork Intake	HIGH	13027_redcurve	-5.10317	0.880618
	f.1389.0.0	Pork Intake	LOW	391550_bluecurve	-5.13351	0.88472
	f.1408.0.0	Cheese Intake	HIGH	236395_redcurve	-5.14372	0.883429
	f.1408.0.0	Cheese Intake	LOW	160777_bluecurve	-5.1193	0.88582
	f.1438.0.0	Bread Intake	HIGH >=13	167193_redcurve	-5.12929	0.884341
	f.1438.0.0	Bread Intake	LOW <13	230592_bluecurve	-5.13564	0.884597
	f.1448.0.0	Bread type	White	104802_redcurve	-5.10827	0.88012
	f.1448.0.0	Bread type	Wholegrain/Brown	272177_bluecurve	-5.14323	0.885172
	f.1458.0.0	Cereal intake	HIGH >=5	247196_redcurve	-5.14946	0.88424
	f.1458.0.0	Cereal intake	LOW <5	141931_bluecurve	-5.10834	0.885088
	f.1478.0.0	salt added to food	Always/usually	63680_redcurve	-5.09525	0.889497
	f.1478.0.0	salt added to food	Never/sometimes	342953_bluecurve	-5.13936	0.883508
	f.1488.0.0	tea intake	HIGH >=4	186163_redcurve	-5.11445	0.882912
	f.1488.0.0	tea intake	LOW <4	207852_bluecurve	-5.14869	0.885227
	f.1498.0.0	coffee intake	HIGH >=3	134089_redcurve	-5.13843	0.882871
	f.1498.0.0	coffee intake	LOW <3	243094_bluecurve	-5.13193	0.886249
	f.1518.0.0	hot drink temperature	Veryhot/hot	341678_redcurve	-5.1397	0.883837
	f.1518.0.0	hot drink temperature	Warm/No hot drinks	64887_bluecurve	-5.09394	0.887582
	f.1528.0.0	water intake	HIGH >=3	168732_redcurve	-5.12891	0.886653
	f.1528.0.0	water intake	LOW <3	206513_bluecurve	-5.13681	0.883008
	f.1548.0.0	Variation in diet	Never/sometimes	374256_redcurve	-5.13657	0.884613
	f.1548.0.0	Variation in diet	Often	31067_bluecurve	-5.08399	0.883563
	f.1558.0.0	Alcohol intake frequency	HIGH	291654_redcurve	-5.15007	0.883922
	f.1558.0.0	Alcohol intake frequency	LOW	114740_bluecurve	-5.08788	0.884746
	f.1568.0.0	Avg weekly red wine intake	HIGH >=4	105903_redcurve	-5.16049	0.882418
	f.1568.0.0	Avg weekly red wine intake	LOW <4	184141_bluecurve	-5.14488	0.884537
	f.1578.0.0	Avg weekly champagne+white wine intake	HIGH >=3	92167_redcurve	-5.16332	0.887007
	f.1578.0.0	Avg weekly champagne+white wine intake	LOW <3	197692_bluecurve	-5.1445	0.88233
	f.1588.0.0	Avg weekly beer+cider	HIGH >=4	76076_redcurve	-5.12468	0.882282
	f.1588.0.0	Avg weekly beer+cider	LOW <4	214502_bluecurve	-5.15958	0.884533
	f.1598.0.0	Avg weekly spirits	HIGH >=2	81572_redcurve	-5.13358	0.882336
	f.1598.0.0	Avg weekly spirits	LOW <2	208058_bluecurve	-5.15715	0.884327
	f.1608.0.0	Avg weekly fortified wine	HIGH >=1	29332_redcurve	-5.1753	0.884853
	f.1608.0.0	Avg weekly fortified wine	LOW <1	261194_bluecurve	-5.14756	0.883829
	f.1618.0.0	Alcohol taken with meals	No	68362_redcurve	-5.09289	0.885632
	f.1618.0.0	Alcohol taken with meals	Yes/ItVaries	252114_bluecurve	-5.15904	0.883326
	f.1677.0.0	breastfed as baby	No	88918_redcurve	-5.11842	0.886824
	f.1677.0.0	breastfed as baby	Yes	219887_bluecurve	-5.1437	0.883209
	f.1687.0.0	body size at age 10	Average/Thinner	336481_redcurve	-5.13592	0.88346
	f.1687.0.0	body size at age 10	Plumper	63533_bluecurve	-5.11126	0.890677
	f.1697.0.0	height size at age 10	Average/Shorter	297936_redcurve	-5.13296	0.883399
	f.1697.0.0	height size at age 10	Taller	102423_bluecurve	-5.13011	0.88778
	f.1707.0.0	left/right handed	Left-handed	38856_redcurve	-5.1225	0.879857
	f.1707.0.0	left/right handed	Right-handed	361197_bluecurve	-5.13419	0.885043
	f.1737.0.0	childhood sunburn ocations	HIGH >=2	97745_redcurve	-5.10332	0.887149
	f.1737.0.0	childhood sunburn ocations	LOW <2	205769_bluecurve	-5.14882	0.882868
	f.1767.0.0	adopted as child	No	400883_redcurve	-5.13367	0.884618
	f.1767.0.0	adopted as child	Yes	5247_bluecurve	-5.04485	0.879953
	f.1777.0.0	part of multiple birth	No	391834_redcurve	-5.13377	0.884459
	f.1777.0.0	part of multiple birth	Yes	9211_bluecurve	-5.13095	0.891028
	f.1787.0.0	maternal smoking at birth	No	242204_redcurve	-5.1582	0.883516
	f.1787.0.0	maternal smoking at birth	Yes	107604_bluecurve	-5.0918	0.886543
	f.1797.0.0	father still alive	No	305893_redcurve	-5.13465	0.885005
	f.1797.0.0	father still alive	Yes	90903_bluecurve	-5.13465	0.882815
	f.1807.0.0	fathers age at death	HIGH >=71	166344_redcurve	-5.14638	0.885619
	f.1807.0.0	fathers age at death	LOW <71	134743_bluecurve	-5.12175	0.884621
	f.1845.0.0	mothers age	HIGH >=79	79782_redcurve	-5.15468	0.88264
	f.1845.0.0	mothers age	LOW <79	76712_bluecurve	-5.12177	0.884283
	f.1873.0.0	number of full brothers	HIGH >=2	103473_redcurve	-5.10167	0.884338
	f.1873.0.0	number of full brothers	LOW <2	297444_bluecurve	-5.14484	0.884429
	f.1883.0.0	number of full sisters	HIGH >=2	94289_redcurve	-5.10099	0.885443
	f.1883.0.0	number of full sisters	LOW <2	306690_bluecurve	-5.14375	0.884137
	f.189.0.0	Townsend deprivation index	HIGH >=-1	135955_redcurve	-5.08963	0.885419
	f.189.0.0	Townsend deprivation index	LOW <-1	270238_bluecurve	-5.15397	0.883364
	f.1920.0.0	mood swings	No	218108_redcurve	-5.2208	0.875199
	f.1920.0.0	mood swings	Yes	179126_bluecurve	-5.02342	0.883851
	f.1930.0.0	miserableness	No	228839_redcurve	-5.21614	0.87613
	f.1930.0.0	miserableness	Yes	171315_bluecurve	-5.02054	0.884001
	f.1940.0.0	irritability	No	280724_redcurve	-5.17565	0.880373
	f.1940.0.0	irritability	Yes	108433_bluecurve	-5.02717	0.886176
	f.1950.0.0	sensitive/hurt feelings	No	175675_redcurve	-5.20727	0.879102
	f.1950.0.0	sensitive/hurt feelings	Yes	219690_bluecurve	-5.07142	0.884678
	f.1960.0.0	fed-up feelings	No	236556_redcurve	-5.20241	0.877961
	f.1960.0.0	fed-up feelings	Yes	162072_bluecurve	-5.03101	0.884608
	f.1980.0.0	worrier	No	171903_redcurve	-5.21912	0.878095
	f.1980.0.0	worrier	Yes	224545_bluecurve	-5.06527	0.883895
	f.1990.0.0	tense	No	327776_redcurve	-5.17219	0.88083
	f.1990.0.0	tense	Yes	66882_bluecurve	-4.95816	0.881673
	f.2000.0.0	worry too long after embarrasment	No	204295_redcurve	-5.1832	0.88114
	f.2000.0.0	worry too long after embarrasment	Yes	186203_bluecurve	-5.07553	0.885548
	f.20022.0.0	birth weight	HIGH >=4	32132_redcurve	-5.12001	0.885923
	f.20022.0.0	birth weight	LOW <4	200402_bluecurve	-5.13348	0.884021
	f.2010.0.0	suffer from nerves	No	309244_redcurve	-5.17398	0.879381
	f.2010.0.0	suffer from nerves	Yes	83084_bluecurve	-4.99434	0.888666
	f.20116.0.0	smoking status	No	221441_redcurve	-5.17694	0.88331
	f.20116.0.0	smoking status	Yes/Prev	183804_bluecurve	-5.07887	0.883371
	f.20117.0.0	alcohol status	No	12814_redcurve	-5.13895	0.88504
	f.20117.0.0	alcohol status	Yes/Prev	393580_bluecurve	-5.1323	0.884582
	f.20123.0.0	single episode major depression	0	398698_redcurve	-5.13698	0.884268
	f.20123.0.0	single episode major depression	1	7973_bluecurve	-4.90423	0.870366
	f.2020.0.0	lonliness	No	329867_redcurve	-5.1659	0.881532
	f.2020.0.0	lonliness	Yes	70761_bluecurve	-4.9837	0.882655
	f.2030.0.0	guilty	No	284400_redcurve	-5.17841	0.880752
	f.2030.0.0	guilty	Yes	112110_bluecurve	-5.01909	0.885033
	f.2040.0.0	risk taking	No	293804_redcurve	-5.14321	0.885078
	f.2040.0.0	risk taking	Yes	99164_bluecurve	-5.10245	0.883717
	f.2090.0.0	seen doctor for nerves, anxiety, tension, depression	No	265605_redcurve	-5.27351	0.862255
	f.2090.0.0	seen doctor for nerves, anxiety, tension, depression	Yes	138503_bluecurve	-4.86189	0.864239
	f.2100.0.0	seen psychiatrist for nerves, tension,etc	No	360632_redcurve	-5.17255	0.878605
	f.2100.0.0	seen psychiatrist for nerves, tension,etc	Yes	44462_bluecurve	-4.81537	0.868623
	f.2110.0.0	able to confide	HIGH	295679_redcurve	-5.14174	0.884033
	f.2110.0.0	able to confide	LOW	99332_bluecurve	-5.10125	0.885263
	f.2207.0.0	wear glasses/contact lenses	No	43373_redcurve	-5.15221	0.878832
	f.2207.0.0	wear glasses/contact lenses	Yes	362960_bluecurve	-5.13011	0.885195
	f.2217.0.0	age started wearing glasses	HIGH >=32	188142_redcurve	-5.13375	0.88062
	f.2217.0.0	age started wearing glasses	LOW <32	162473_bluecurve	-5.12865	0.890403
	f.2237.0.0	plays computer games	Never/sometimes	392755_redcurve	-5.13455	0.884639
	f.2237.0.0	plays computer games	Often	13740_bluecurve	-5.07316	0.880773
	f.2405.0.0	number of children fathered	HIGH >=2	123118_redcurve	-5.14135	0.881315
	f.2405.0.0	number of children fathered	LOW <2	62133_bluecurve	-5.12046	0.884023
	f.2734.0.0	no of live births	HIGH >=2	151343_redcurve	-5.12838	0.886762
	f.2734.0.0	no of live births	LOW <2	68442_bluecurve	-5.13789	0.88601
	f.2744.0.0	birth weight of first child	HIGH >=7	126578_redcurve	-5.12825	0.883933
	f.2744.0.0	birth weight of first child	LOW <7	50810_bluecurve	-5.11442	0.889334
	f.2946.0.0	fathers age	HIGH >=78	46462_redcurve	-5.15184	0.881933
	f.2946.0.0	fathers age	LOW <78	43758_bluecurve	-5.11855	0.881911
	f.3456.0.0	no of cigarettes currently smoked daily	HIGH >=16	11486_redcurve	-4.95763	0.893908
	f.3456.0.0	no of cigarettes currently smoked daily	LOW <16	16520_bluecurve	-5.02792	0.88222
	f.3526.0.0	mothers age at death	HIGH >=75	135570_redcurve	-5.14391	0.884911
	f.3526.0.0	mothers age at death	LOW <75	106519_bluecurve	-5.11318	0.884979
	f.3637.0.0	frequency of exercise in last 4 wks	HIGH	143637_redcurve	-5.16588	0.883027
	f.3637.0.0	frequency of exercise in last 4 wks	LOW	49902_bluecurve	-5.14786	0.888292
	f.3786.0.0	age asthma diagnosed	HIGH >=32	21407_redcurve	-5.04599	0.88853
	f.3786.0.0	age asthma diagnosed	LOW <32	20087_bluecurve	-5.09838	0.888589
	f.3942.0.0	adopted mother still alive	No	2804_redcurve	-5.03599	0.881427
	f.3942.0.0	adopted mother still alive	Yes	1065_bluecurve	-5.04431	0.869504
	f.3972.0.0	no of adopted brothers	HIGH >=1	1728_redcurve	-5.04009	0.88752
	f.3972.0.0	no of adopted brothers	LOW <1	2782_bluecurve	-5.03874	0.867127
	f.3982.0.0	no of adopted sisters	HIGH >=1	1700_redcurve	-5.02918	0.854011
	f.3982.0.0	no of adopted sisters	LOW <1	2849_bluecurve	-5.04674	0.888024
	f.4462.0.0	avg monthly intake of other alcoholic drinks	HIGH >=1	1312_redcurve	-5.07927	0.866131
	f.4462.0.0	avg monthly intake of other alcoholic drinks	LOW <1	27749_bluecurve	-5.09402	0.885675
	f.4501.0.0	non accidental death in close genetic family	No	91116_redcurve	-5.14066	0.885889
	f.4501.0.0	non accidental death in close genetic family	Yes	33975_bluecurve	-5.10439	0.889339
	f.4526.0.0	happiness	Happy	125960_redcurve	-5.13949	0.885731
	f.4526.0.0	happiness	Unhappy	5521_bluecurve	-4.91703	0.893418
	f.4537.0.0	work/job satisfaction	Happy	81079_redcurve	-5.15245	0.886058
	f.4537.0.0	work/job satisfaction	Unhappy	8653_bluecurve	-5.02871	0.890287
	f.4548.0.0	health satisfaction	Happy	114471_redcurve	-5.15437	0.885063
	f.4548.0.0	health satisfaction	Unhappy	17045_bluecurve	-4.96431	0.884579
	f.4559.0.0	family relationship satisfaction	Happy	123041_redcurve	-5.14103	0.886029
	f.4559.0.0	family relationship satisfaction	Unhappy	7736_bluecurve	-4.95314	0.888174
	f.4581.0.0	financial satifaction	Happy	114801_redcurve	-5.14761	0.885518
	f.4581.0.0	financial satifaction	Unhappy	16533_bluecurve	-5.00469	0.889638
	f.4609.0.0	longest period of depression	HIGH >=16	12270_redcurve	-4.90329	0.882219
	f.4609.0.0	longest period of depression	LOW <16	42799_bluecurve	-5.04824	0.880904
	f.4620.0.0	number of depression episodes	HIGH >=7	5399_redcurve	-4.85424	0.872523
	f.4620.0.0	number of depression episodes	LOW <7	44398_bluecurve	-5.04985	0.883004
	f.5057.0.0	no of older siblings	HIGH >=2	29649_redcurve	-5.101	0.885146
	f.5057.0.0	no of older siblings	LOW <2	84759_bluecurve	-5.13719	0.887821
	f.5364.0.0	avg weekly intake of other alcoholic drinks	HIGH >=1	1190_redcurve	-5.09431	0.873411
	f.5364.0.0	avg weekly intake of other alcoholic drinks	LOW <1	92753_bluecurve	-5.14878	0.887368
	f.6143.0.0	transport type to job	car/publictransport	189672_redcurve	-5.14329	0.883031
	f.6143.0.0	transport type to job	walk/cycle	23262_bluecurve	-5.15976	0.881257
	f.670.0.0	Type of accomodation	Apt/carehome/caravan/sheltered-accommodation	34631_redcurve	-5.07664	0.890624
	f.670.0.0	Type of accomodation	house/bungalow	371078_bluecurve	-5.13776	0.883847
	f.709.0.0	no in household	HIGH >=3	132809_redcurve	-5.15072	0.883528
	f.709.0.0	no in household	LOW <3	271745_bluecurve	-5.12427	0.885092
	f.728.0.0	no of vehicles in household	2021-01-02	327248_redcurve	-5.13785	0.883685
	f.728.0.0	no of vehicles in household	3 or more	47101_bluecurve	-5.16454	0.884295
	f.738.0.0	avg total household income before tax	< 52k	260839_redcurve	-5.11316	0.884319
	f.738.0.0	avg total household income before tax	>= 52k	89028_bluecurve	-5.18927	0.882208
	f.757.0.0	time employed in current job	HIGH >=14	92511_redcurve	-5.1748	0.883718
	f.757.0.0	time employed in current job	LOW <14	124749_bluecurve	-5.1278	0.880965
	f.767.0.0	no hrs of work in a week	HIGH >=36	136456_redcurve	-5.14784	0.881242
	f.767.0.0	no hrs of work in a week	LOW <36	89905_bluecurve	-5.14092	0.885045
	f.796.0.0	distance bw home and work	HIGH >=14	43033_redcurve	-5.1537	0.87948
	f.796.0.0	distance bw home and work	LOW <14	150934_bluecurve	-5.14639	0.883648
	f.806.0.0	jobs involved walking standing	Always/usually	77500_redcurve	-5.12392	0.877872
	f.806.0.0	jobs involved walking standing	Never/sometimes	151773_bluecurve	-5.15541	0.885228
	f.816.0.0	jobs involved heavy physical work	Always/usually	30988_redcurve	-5.10904	0.875358
	f.816.0.0	jobs involved heavy physical work	Never/sometimes	198317_bluecurve	-5.15035	0.88392
	f.826.0.0	jobs involved shift work	Always/usually	21065_redcurve	-5.08824	0.879033
	f.826.0.0	jobs involved shift work	Never/sometimes	208006_bluecurve	-5.15039	0.883068
	f.864.0.0	number of days walked 10+min	HIGH >=6	226703_redcurve	-5.13661	0.884069
	f.864.0.0	number of days walked 10+min	LOW <6	173142_bluecurve	-5.13117	0.884818
	f.874.0.0	duration of walks	HIGH >=62	74066_redcurve	-5.12709	0.882815
	f.874.0.0	duration of walks	LOW <62	273141_bluecurve	-5.14246	0.8851
	f.884.0.0	number of days per week of 10+ min physical act	HIGH >=4	190745_redcurve	-5.1297	0.882808
	f.884.0.0	number of days per week of 10+ min physical act	LOW <4	196344_bluecurve	-5.14083	0.885632
	f.894.0.0	duration of moderate act	HIGH >=67	72588_redcurve	-5.11975	0.8804
	f.894.0.0	duration of moderate act	LOW <67	229467_bluecurve	-5.15022	0.884495
	f.904.0.0	no days vigorous act	HIGH >=2	186454_redcurve	-5.14512	0.881877
	f.904.0.0	no days vigorous act	LOW <2	200848_bluecurve	-5.12586	0.886707
	f.914.0.0	duration of vigorous act	HIGH >=45	88243_redcurve	-5.14989	0.883759
	f.914.0.0	duration of vigorous act	LOW <45	132502_bluecurve	-5.14925	0.882826
	f.924.0.0	walk pace	Brisk	161051_redcurve	-5.15357	0.882464
	f.924.0.0	walk pace	Slow/Avg	243372_bluecurve	-5.11965	0.885685
	f.943.0.0	freq of stair climbing in last 4 wks	HIGH	138518_redcurve	-5.14519	0.883326
	f.943.0.0	freq of stair climbing in last 4 wks	LOW	264465_bluecurve	-5.12719	0.885073
	f.971.0.0	pleasure walk	HIGH	183708_redcurve	-5.14172	0.883163
	f.971.0.0	pleasure walk	LOW	105971_bluecurve	-5.14698	0.883782
	f.991.0.0	strenous sport	HIGH	32658_redcurve	-5.2036	0.881077
	f.991.0.0	strenous sport	LOW	8247_bluecurve	-5.16595	0.886709
	father_alzheimer	father_alzheimer	Alzheimer's disease/dementia	13586_redcurve	-5.14367	0.883276
	father_alzheimer	father_alzheimer	No	361762_bluecurve	-5.13623	0.884815
	father_bp	father_bp	High blood pressure	57250_redcurve	-5.12719	0.883833
	father_bp	father_bp	No	318098_bluecurve	-5.13817	0.884917
	father_depression	father_depression	No	363059_redcurve	-5.14218	0.883985
	father_depression	father_depression	Severe depression	12289_bluecurve	-4.96867	0.891199
	father_diabetes	father_diabetes	Diabetes	28244_redcurve	-5.12726	0.879312
	father_diabetes	father_diabetes	No	347104_bluecurve	-5.13725	0.885198
	father_heartdisease	father_heartdisease	Heart disease	54298_redcurve	-5.14557	0.886244
	father_heartdisease	father_heartdisease	No	321050_bluecurve	-5.13496	0.8845
	father_illness	father_illness	No-illness	85436_redcurve	-5.17039	0.886876
	father_illness	father_illness	Yes	289912_bluecurve	-5.12651	0.883889
	father_stroke	father_stroke	No	351881_redcurve	-5.13505	0.885613
	father_stroke	father_stroke	Stroke	23467_bluecurve	-5.15825	0.871588
	gender	gender	Female	219928_redcurve	-5.13134	0.886526
	gender	gender	Male	186743_bluecurve	-5.13369	0.882294
	mother_alzheimer	mother_alzheimer	Alzheimer's disease/dementia	28763_redcurve	-5.14376	0.881061
	mother_alzheimer	mother_alzheimer	No	359565_bluecurve	-5.13443	0.885198
	mother_bp	mother_bp	High blood pressure	85213_redcurve	-5.13624	0.883284
	mother_bp	mother_bp	No	303115_bluecurve	-5.13481	0.885348
	mother_depression	mother_depression	No	364190_redcurve	-5.14626	0.88377
	mother_depression	mother_depression	Severe depression	24138_bluecurve	-4.96707	0.884854
	mother_diabetes	mother_diabetes	Diabetes	29912_redcurve	-5.11468	0.883057
	mother_diabetes	mother_diabetes	No	358416_bluecurve	-5.13683	0.885028
	mother_heartdisease	mother_heartdisease	Heart disease	27272_redcurve	-5.13816	0.887338
	mother_heartdisease	mother_heartdisease	No	361056_bluecurve	-5.13489	0.884711
	mother_illness	mother_illness	No-illness	110982_redcurve	-5.16851	0.882964
	mother_illness	mother_illness	Yes	277346_bluecurve	-5.12176	0.885315
	mother_stroke	mother_stroke	No	367529_redcurve	-5.13309	0.884863
	mother_stroke	mother_stroke	Stroke	20799_bluecurve	-5.17108	0.884709
	sibling_alzheimer	sibling_alzheimer	Alzheimer's disease/dementia	1489_redcurve	-5.14594	0.875241
	sibling_alzheimer	sibling_alzheimer	No	327289_bluecurve	-5.13484	0.884506
	sibling_bp	sibling_bp	High blood pressure	49541_redcurve	-5.10999	0.873563
	sibling_bp	sibling_bp	No	279237_bluecurve	-5.13931	0.886311
	sibling_depression	sibling_depression	No	306864_redcurve	-5.14838	0.882783
	sibling_depression	sibling_depression	Severe depression	21914_bluecurve	-4.94605	0.886391
	sibling_diabetes	sibling_diabetes	Diabetes	23530_redcurve	-5.10298	0.884709
	sibling_diabetes	sibling_diabetes	No	305248_bluecurve	-5.13735	0.884398
	sibling_heartdisease	sibling_heartdisease	Heart disease	13123_redcurve	-5.11528	0.881517
	sibling_heartdisease	sibling_heartdisease	No	315655_bluecurve	-5.13571	0.884577
	sibling_illness	sibling_illness	No-illness	187197_redcurve	-5.17095	0.883588
	sibling_illness	sibling_illness	Yes	141581_bluecurve	-5.08721	0.883364
	sibling_stroke	sibling_stroke	No	325051_redcurve	-5.13462	0.88452
	sibling_stroke	sibling_stroke	Stroke	3727_bluecurve	-5.15886	0.879297

## Sheet: IBD
	Inflammatory Bowel Disease
	FIELD	desc	GROUP	group_n	mean_PRS	std_PRS
	f.100010.0.0	portion size	Avg/Small	49603_redcurve	-3.93963	3.19271
	f.100010.0.0	portion size	Larger	7019_bluecurve	-3.92144	3.17228
	f.1031.0.0	frequency of friend/family visit	HIGH	323109_redcurve	-3.91231	3.20567
	f.1031.0.0	frequency of friend/family visit	LOW	83529_bluecurve	-3.92364	3.20479
	f.1050.0.0	time spend out in summer	HIGH >=4	187574_redcurve	-3.90334	3.20771
	f.1050.0.0	time spend out in summer	LOW <4	183876_bluecurve	-3.9269	3.20317
	f.1060.0.0	time spend out in winter	HIGH >=3	89831_redcurve	-3.89378	3.21251
	f.1060.0.0	time spend out in winter	LOW <3	233389_bluecurve	-3.92328	3.19998
	f.1070.0.0	time spent watching TV	HIGH >=3	219104_redcurve	-3.89385	3.21414
	f.1070.0.0	time spent watching TV	LOW <3	169094_bluecurve	-3.9394	3.19523
	f.1080.0.0	time spent using computer	HIGH >=2	87325_redcurve	-3.92204	3.20164
	f.1080.0.0	time spent using computer	LOW <2	230841_bluecurve	-3.90616	3.20458
	f.1090.0.0	time spent driving	HIGH >=2	75220_redcurve	-3.93964	3.21023
	f.1090.0.0	time spent driving	LOW <2	198254_bluecurve	-3.90177	3.20345
	f.1110.0.0	length of mobile phone use	HIGH	330912_redcurve	-3.91657	3.20671
	f.1110.0.0	length of mobile phone use	LOW	73116_bluecurve	-3.90242	3.2004
	f.1120.0.0	weekly usage of mobile phone in last 3 mnths	HIGH	73768_redcurve	-3.94419	3.20528
	f.1120.0.0	weekly usage of mobile phone in last 3 mnths	LOW	267132_bluecurve	-3.90995	3.20591
	f.1150.0.0	usual side of head for mobile ph use	Left	122580_redcurve	-3.90779	3.20039
	f.1150.0.0	usual side of head for mobile ph use	Right	198341_bluecurve	-3.91631	3.20946
	f.1160.0.0	Sleep duration	HIGH >=8	151147_redcurve	-3.89517	3.19994
	f.1160.0.0	Sleep duration	LOW <8	255563_bluecurve	-3.9263	3.20835
	f.1170.0.0	getting up in morning	Easy	338167_redcurve	-3.91287	3.20325
	f.1170.0.0	getting up in morning	Not easy/difficult	69922_bluecurve	-3.91941	3.21736
	f.1180.0.0	morning evening person	Evening	135463_redcurve	-3.93124	3.20792
	f.1180.0.0	morning evening person	Morning	229748_bluecurve	-3.9008	3.20144
	f.1190.0.0	Nap during the day	Never/sometimes	387068_redcurve	-3.91465	3.20609
	f.1190.0.0	Nap during the day	usually	21711_bluecurve	-3.90893	3.19639
	f.1200.0.0	Sleeplessness	Never/sometimes	291769_redcurve	-3.92303	3.20288
	f.1200.0.0	Sleeplessness	Usually	116879_bluecurve	-3.89223	3.21224
	f.1210.0.0	Snoring	No	238469_redcurve	-3.91425	3.20488
	f.1210.0.0	Snoring	Yes	142704_bluecurve	-3.90933	3.20484
	f.1220.0.0	Daytime dozing	Always/often	10679_redcurve	-3.86507	3.22647
	f.1220.0.0	Daytime dozing	Never/sometimes	396892_bluecurve	-3.91603	3.20497
	f.1239.0.0	current tobaco smoking	Most days/occasionally	41323_redcurve	-3.94085	3.20387
	f.1239.0.0	current tobaco smoking	No	367402_bluecurve	-3.91126	3.20583
	f.1249.0.0	past tobacco smoking	Most days/occasionally	153886_redcurve	-3.91208	3.20094
	f.1249.0.0	past tobacco smoking	Never/tried once-twice	222681_bluecurve	-3.91351	3.20904
	f.1259.0.0	smokers in household	No	339694_redcurve	-3.91369	3.20519
	f.1259.0.0	smokers in household	One/more	37391_bluecurve	-3.90188	3.20949
	f.1269.0.0	exposure to tobacco smoke at home	HIGH >=1	20142_redcurve	-3.90157	3.2195
	f.1269.0.0	exposure to tobacco smoke at home	LOW <1	350177_bluecurve	-3.9132	3.20485
	f.1279.0.0	exposure to tobacco smoke outside	HIGH >=1	64713_redcurve	-3.90008	3.21636
	f.1279.0.0	exposure to tobacco smoke outside	LOW <1	282318_bluecurve	-3.91416	3.20254
	f.1289.0.0	Cooked vegetable intake	HIGH >=3	194475_redcurve	-3.90459	3.20092
	f.1289.0.0	Cooked vegetable intake	LOW <3	202370_bluecurve	-3.92583	3.20931
	f.1299.0.0	raw vegetable intake	HIGH >=3	121443_redcurve	-3.91044	3.21119
	f.1299.0.0	raw vegetable intake	LOW <3	263131_bluecurve	-3.91825	3.20408
	f.1309.0.0	fresh fruit intake	HIGH >=3	144696_redcurve	-3.92992	3.21044
	f.1309.0.0	fresh fruit intake	LOW <3	249867_bluecurve	-3.90617	3.20274
	f.1319.0.0	dried fruit intake	HIGH >=1	151547_redcurve	-3.92018	3.2006
	f.1319.0.0	dried fruit intake	LOW <1	221832_bluecurve	-3.91138	3.21083
	f.1329.0.0	Oily fish intake	HIGH	71696_redcurve	-3.90296	3.20419
	f.1329.0.0	Oily fish intake	LOW	335356_bluecurve	-3.91679	3.20537
	f.1339.0.0	Non-oily fish intake	HIGH	67119_redcurve	-3.90783	3.22025
	f.1339.0.0	Non-oily fish intake	LOW	340360_bluecurve	-3.91568	3.20232
	f.1349.0.0	Processed meat intake	HIGH	130217_redcurve	-3.91809	3.21081
	f.1349.0.0	Processed meat intake	LOW	278126_bluecurve	-3.9131	3.2033
	f.1359.0.0	Poultry intake	HIGH	195866_redcurve	-3.90784	3.21175
	f.1359.0.0	Poultry intake	LOW	212403_bluecurve	-3.92031	3.1996
	f.1369.0.0	Beef intake	HIGH	46781_redcurve	-3.8691	3.20618
	f.1369.0.0	Beef intake	LOW	360782_bluecurve	-3.91995	3.20559
	f.1379.0.0	Lamb intake	HIGH	9961_redcurve	-4.00001	3.22886
	f.1379.0.0	Lamb intake	LOW	396725_bluecurve	-3.9124	3.2053
	f.1389.0.0	Pork Intake	HIGH	13144_redcurve	-3.96353	3.20231
	f.1389.0.0	Pork Intake	LOW	393660_bluecurve	-3.91345	3.20559
	f.1408.0.0	Cheese Intake	HIGH	237703_redcurve	-3.91831	3.2003
	f.1408.0.0	Cheese Intake	LOW	161643_bluecurve	-3.90954	3.21217
	f.1438.0.0	Bread Intake	HIGH >=13	168168_redcurve	-3.91521	3.21008
	f.1438.0.0	Bread Intake	LOW <13	231817_bluecurve	-3.91293	3.2034
	f.1448.0.0	Bread type	White	105410_redcurve	-3.90625	3.21784
	f.1448.0.0	Bread type	Wholegrain/Brown	273618_bluecurve	-3.91579	3.20263
	f.1458.0.0	Cereal intake	HIGH >=5	248443_redcurve	-3.91001	3.20399
	f.1458.0.0	Cereal intake	LOW <5	142820_bluecurve	-3.91702	3.20761
	f.1478.0.0	salt added to food	Always/usually	64107_redcurve	-3.89162	3.22798
	f.1478.0.0	salt added to food	Never/sometimes	344779_bluecurve	-3.9183	3.20145
	f.1488.0.0	tea intake	HIGH >=4	187291_redcurve	-3.92387	3.20947
	f.1488.0.0	tea intake	LOW <4	208903_bluecurve	-3.90493	3.20198
	f.1498.0.0	coffee intake	HIGH >=3	134910_redcurve	-3.93062	3.21096
	f.1498.0.0	coffee intake	LOW <3	244358_bluecurve	-3.90549	3.20409
	f.1518.0.0	hot drink temperature	Veryhot/hot	343483_redcurve	-3.91702	3.20798
	f.1518.0.0	hot drink temperature	Warm/No hot drinks	65334_bluecurve	-3.89894	3.19333
	f.1528.0.0	water intake	HIGH >=3	169735_redcurve	-3.91352	3.20594
	f.1528.0.0	water intake	LOW <3	207590_bluecurve	-3.91277	3.20494
	f.1548.0.0	Variation in diet	Never/sometimes	376211_redcurve	-3.91301	3.2058
	f.1548.0.0	Variation in diet	Often	31352_bluecurve	-3.92748	3.20433
	f.1558.0.0	Alcohol intake frequency	HIGH	292984_redcurve	-3.92429	3.20552
	f.1558.0.0	Alcohol intake frequency	LOW	115658_bluecurve	-3.88871	3.20545
	f.1568.0.0	Avg weekly red wine intake	HIGH >=4	106350_redcurve	-3.94737	3.19988
	f.1568.0.0	Avg weekly red wine intake	LOW <4	185014_bluecurve	-3.91222	3.20905
	f.1578.0.0	Avg weekly champagne+white wine intake	HIGH >=3	92521_redcurve	-3.95248	3.2047
	f.1578.0.0	Avg weekly champagne+white wine intake	LOW <3	198660_bluecurve	-3.9125	3.20537
	f.1588.0.0	Avg weekly beer+cider	HIGH >=4	76520_redcurve	-3.92165	3.20216
	f.1588.0.0	Avg weekly beer+cider	LOW <4	215384_bluecurve	-3.92549	3.20686
	f.1598.0.0	Avg weekly spirits	HIGH >=2	81914_redcurve	-3.91003	3.20888
	f.1598.0.0	Avg weekly spirits	LOW <2	209033_bluecurve	-3.92944	3.20313
	f.1608.0.0	Avg weekly fortified wine	HIGH >=1	29465_redcurve	-3.91462	3.19304
	f.1608.0.0	Avg weekly fortified wine	LOW <1	262380_bluecurve	-3.92677	3.20684
	f.1618.0.0	Alcohol taken with meals	No	68853_redcurve	-3.90539	3.20806
	f.1618.0.0	Alcohol taken with meals	Yes/ItVaries	253306_bluecurve	-3.93023	3.20449
	f.1677.0.0	breastfed as baby	No	89450_redcurve	-3.91962	3.21076
	f.1677.0.0	breastfed as baby	Yes	221063_bluecurve	-3.91688	3.19914
	f.1687.0.0	body size at age 10	Average/Thinner	338281_redcurve	-3.90829	3.20703
	f.1687.0.0	body size at age 10	Plumper	63951_bluecurve	-3.94635	3.19707
	f.1697.0.0	height size at age 10	Average/Shorter	299578_redcurve	-3.92083	3.2116
	f.1697.0.0	height size at age 10	Taller	102994_bluecurve	-3.8953	3.18692
	f.1707.0.0	left/right handed	Left-handed	39095_redcurve	-3.85707	3.19129
	f.1707.0.0	left/right handed	Right-handed	363150_bluecurve	-3.92074	3.20693
	f.1737.0.0	childhood sunburn ocations	HIGH >=2	98475_redcurve	-3.9356	3.21095
	f.1737.0.0	childhood sunburn ocations	LOW <2	206824_bluecurve	-3.91085	3.20127
	f.1767.0.0	adopted as child	No	403088_redcurve	-3.9138	3.20589
	f.1767.0.0	adopted as child	Yes	5290_bluecurve	-3.97853	3.18183
	f.1777.0.0	part of multiple birth	No	393965_redcurve	-3.91156	3.20684
	f.1777.0.0	part of multiple birth	Yes	9287_bluecurve	-3.99442	3.16492
	f.1787.0.0	maternal smoking at birth	No	243533_redcurve	-3.91612	3.20489
	f.1787.0.0	maternal smoking at birth	Yes	108215_bluecurve	-3.91359	3.20323
	f.1797.0.0	father still alive	No	307491_redcurve	-3.90692	3.20801
	f.1797.0.0	father still alive	Yes	91473_bluecurve	-3.93206	3.19804
	f.1807.0.0	fathers age at death	HIGH >=71	167228_redcurve	-3.90745	3.20781
	f.1807.0.0	fathers age at death	LOW <71	135436_bluecurve	-3.9113	3.20668
	f.1845.0.0	mothers age	HIGH >=79	80209_redcurve	-3.92834	3.20915
	f.1845.0.0	mothers age	LOW <79	77230_bluecurve	-3.92816	3.19236
	f.1873.0.0	number of full brothers	HIGH >=2	104101_redcurve	-3.92819	3.21527
	f.1873.0.0	number of full brothers	LOW <2	299017_bluecurve	-3.90783	3.20298
	f.1883.0.0	number of full sisters	HIGH >=2	94879_redcurve	-3.94848	3.2075
	f.1883.0.0	number of full sisters	LOW <2	308305_bluecurve	-3.90243	3.20544
	f.189.0.0	Townsend deprivation index	HIGH >=-1	137155_redcurve	-3.91789	3.20404
	f.189.0.0	Townsend deprivation index	LOW <-1	271289_bluecurve	-3.91202	3.20652
	f.1920.0.0	mood swings	No	218720_redcurve	-3.93293	3.20958
	f.1920.0.0	mood swings	Yes	180726_bluecurve	-3.89213	3.19953
	f.1930.0.0	miserableness	No	229576_redcurve	-3.92059	3.20966
	f.1930.0.0	miserableness	Yes	172796_bluecurve	-3.90713	3.20082
	f.1940.0.0	irritability	No	281963_redcurve	-3.92713	3.20617
	f.1940.0.0	irritability	Yes	109319_bluecurve	-3.88654	3.20262
	f.1950.0.0	sensitive/hurt feelings	No	176348_redcurve	-3.92717	3.20668
	f.1950.0.0	sensitive/hurt feelings	Yes	221205_bluecurve	-3.90572	3.20534
	f.1960.0.0	fed-up feelings	No	237416_redcurve	-3.93003	3.20525
	f.1960.0.0	fed-up feelings	Yes	163419_bluecurve	-3.89135	3.20494
	f.1980.0.0	worrier	No	172539_redcurve	-3.93678	3.20513
	f.1980.0.0	worrier	Yes	226112_bluecurve	-3.89294	3.20431
	f.1990.0.0	tense	No	328990_redcurve	-3.92493	3.20518
	f.1990.0.0	tense	Yes	67806_bluecurve	-3.8708	3.20915
	f.2000.0.0	worry too long after embarrasment	No	205086_redcurve	-3.91515	3.20517
	f.2000.0.0	worry too long after embarrasment	Yes	187576_bluecurve	-3.91206	3.20703
	f.20022.0.0	birth weight	HIGH >=4	32305_redcurve	-3.93964	3.1979
	f.20022.0.0	birth weight	LOW <4	201503_bluecurve	-3.91909	3.20392
	f.2010.0.0	suffer from nerves	No	310277_redcurve	-3.93037	3.20397
	f.2010.0.0	suffer from nerves	Yes	84208_bluecurve	-3.8656	3.20777
	f.20116.0.0	smoking status	No	222424_redcurve	-3.91335	3.20902
	f.20116.0.0	smoking status	Yes/Prev	185066_bluecurve	-3.91571	3.20185
	f.20117.0.0	alcohol status	No	12912_redcurve	-3.85719	3.22021
	f.20117.0.0	alcohol status	Yes/Prev	395730_bluecurve	-3.91608	3.20504
	f.20122.0.0	bipolar disorder	0	407809_redcurve	-3.91391	3.20581
	f.20122.0.0	bipolar disorder	Mania/Hypomania	1116_bluecurve	-4.02509	3.13038
	f.20123.0.0	single episode major depression	0	400850_redcurve	-3.91277	3.20613
	f.20123.0.0	single episode major depression	1	8075_bluecurve	-3.98596	3.17886
	f.2020.0.0	lonliness	No	331208_redcurve	-3.91794	3.20646
	f.2020.0.0	lonliness	Yes	71622_bluecurve	-3.89783	3.19945
	f.2030.0.0	guilty	No	285494_redcurve	-3.92	3.20641
	f.2030.0.0	guilty	Yes	113198_bluecurve	-3.90448	3.20506
	f.2040.0.0	risk taking	No	295128_redcurve	-3.91097	3.20585
	f.2040.0.0	risk taking	Yes	100003_bluecurve	-3.92706	3.20465
	f.2090.0.0	seen doctor for nerves, anxiety, tension, depression	No	266038_redcurve	-3.92541	3.20784
	f.2090.0.0	seen doctor for nerves, anxiety, tension, depression	Yes	140310_bluecurve	-3.89309	3.2016
	f.2100.0.0	seen psychiatrist for nerves, tension,etc	No	361353_redcurve	-3.92332	3.20822
	f.2100.0.0	seen psychiatrist for nerves, tension,etc	Yes	45980_bluecurve	-3.84909	3.18297
	f.2110.0.0	able to confide	HIGH	297234_redcurve	-3.91581	3.20447
	f.2110.0.0	able to confide	LOW	99985_bluecurve	-3.91502	3.20766
	f.2207.0.0	wear glasses/contact lenses	No	43661_redcurve	-3.91488	3.19564
	f.2207.0.0	wear glasses/contact lenses	Yes	364920_bluecurve	-3.91421	3.2068
	f.2217.0.0	age started wearing glasses	HIGH >=32	189068_redcurve	-3.90487	3.21282
	f.2217.0.0	age started wearing glasses	LOW <32	163446_bluecurve	-3.92907	3.20259
	f.2237.0.0	plays computer games	Never/sometimes	394927_redcurve	-3.91245	3.20428
	f.2237.0.0	plays computer games	Often	13816_bluecurve	-3.96461	3.24484
	f.2405.0.0	number of children fathered	HIGH >=2	123700_redcurve	-3.91001	3.20287
	f.2405.0.0	number of children fathered	LOW <2	62678_bluecurve	-3.89532	3.21067
	f.2734.0.0	no of live births	HIGH >=2	151970_redcurve	-3.92534	3.20699
	f.2734.0.0	no of live births	LOW <2	68915_bluecurve	-3.91732	3.20313
	f.2744.0.0	birth weight of first child	HIGH >=7	127115_redcurve	-3.92302	3.20424
	f.2744.0.0	birth weight of first child	LOW <7	51063_bluecurve	-3.92256	3.21165
	f.2946.0.0	fathers age	HIGH >=78	46740_redcurve	-3.94176	3.20167
	f.2946.0.0	fathers age	LOW <78	44040_bluecurve	-3.92299	3.19396
	f.3456.0.0	no of cigarettes currently smoked daily	HIGH >=16	11722_redcurve	-3.93778	3.20286
	f.3456.0.0	no of cigarettes currently smoked daily	LOW <16	16703_bluecurve	-3.91255	3.21017
	f.3526.0.0	mothers age at death	HIGH >=75	136219_redcurve	-3.91513	3.21353
	f.3526.0.0	mothers age at death	LOW <75	107098_bluecurve	-3.89627	3.20071
	f.3637.0.0	frequency of exercise in last 4 wks	HIGH	144314_redcurve	-3.92659	3.19544
	f.3637.0.0	frequency of exercise in last 4 wks	LOW	50156_bluecurve	-3.93653	3.19445
	f.3786.0.0	age asthma diagnosed	HIGH >=32	21537_redcurve	-3.93751	3.19817
	f.3786.0.0	age asthma diagnosed	LOW <32	20196_bluecurve	-3.95557	3.20025
	f.3942.0.0	adopted mother still alive	No	2827_redcurve	-3.95035	3.18935
	f.3942.0.0	adopted mother still alive	Yes	1078_bluecurve	-3.96934	3.1199
	f.3972.0.0	no of adopted brothers	HIGH >=1	1749_redcurve	-3.93781	3.15683
	f.3972.0.0	no of adopted brothers	LOW <1	2799_bluecurve	-4.00778	3.21384
	f.3982.0.0	no of adopted sisters	HIGH >=1	1719_redcurve	-3.91449	3.14604
	f.3982.0.0	no of adopted sisters	LOW <1	2868_bluecurve	-4.01817	3.21819
	f.4462.0.0	avg monthly intake of other alcoholic drinks	HIGH >=1	1335_redcurve	-4.04135	3.26189
	f.4462.0.0	avg monthly intake of other alcoholic drinks	LOW <1	28082_bluecurve	-3.92147	3.19866
	f.4501.0.0	non accidental death in close genetic family	No	92023_redcurve	-3.93465	3.20238
	f.4501.0.0	non accidental death in close genetic family	Yes	34407_bluecurve	-3.89995	3.18159
	f.4526.0.0	happiness	Happy	127163_redcurve	-3.92659	3.19939
	f.4526.0.0	happiness	Unhappy	5721_bluecurve	-3.92219	3.17075
	f.4537.0.0	work/job satisfaction	Happy	81841_redcurve	-3.9312	3.19042
	f.4537.0.0	work/job satisfaction	Unhappy	8828_bluecurve	-3.93107	3.17734
	f.4548.0.0	health satisfaction	Happy	115495_redcurve	-3.93006	3.1941
	f.4548.0.0	health satisfaction	Unhappy	17438_bluecurve	-3.8877	3.22168
	f.4559.0.0	family relationship satisfaction	Happy	124205_redcurve	-3.92636	3.19962
	f.4559.0.0	family relationship satisfaction	Unhappy	7975_bluecurve	-3.91255	3.1782
	f.4581.0.0	financial satifaction	Happy	115823_redcurve	-3.92094	3.19559
	f.4581.0.0	financial satifaction	Unhappy	16926_bluecurve	-3.96021	3.21186
	f.4609.0.0	longest period of depression	HIGH >=16	12718_redcurve	-3.95078	3.18485
	f.4609.0.0	longest period of depression	LOW <16	43425_bluecurve	-3.94749	3.19517
	f.4620.0.0	number of depression episodes	HIGH >=7	5742_redcurve	-3.95241	3.21852
	f.4620.0.0	number of depression episodes	LOW <7	44948_bluecurve	-3.94837	3.19149
	f.5057.0.0	no of older siblings	HIGH >=2	29984_redcurve	-3.95304	3.20772
	f.5057.0.0	no of older siblings	LOW <2	85664_bluecurve	-3.92506	3.19927
	f.5364.0.0	avg weekly intake of other alcoholic drinks	HIGH >=1	1212_redcurve	-3.93705	3.15649
	f.5364.0.0	avg weekly intake of other alcoholic drinks	LOW <1	93613_bluecurve	-3.92632	3.19443
	f.6143.0.0	transport type to job	car/publictransport	190415_redcurve	-3.93166	3.19898
	f.6143.0.0	transport type to job	walk/cycle	23403_bluecurve	-3.95687	3.19223
	f.670.0.0	Type of accomodation	Apt/carehome/caravan/sheltered-accommodation	35127_redcurve	-3.86228	3.18792
	f.670.0.0	Type of accomodation	house/bungalow	372813_bluecurve	-3.91918	3.20719
	f.709.0.0	no in household	HIGH >=3	133421_redcurve	-3.93793	3.19243
	f.709.0.0	no in household	LOW <3	273353_bluecurve	-3.90375	3.21188
	f.728.0.0	no of vehicles in household	2021-01-02	328708_redcurve	-3.9169	3.20858
	f.728.0.0	no of vehicles in household	3 or more	47270_bluecurve	-3.92232	3.19063
	f.738.0.0	avg total household income before tax	< 52k	262478_redcurve	-3.90771	3.20977
	f.738.0.0	avg total household income before tax	>= 52k	89344_bluecurve	-3.95057	3.19285
	f.757.0.0	time employed in current job	HIGH >=14	92827_redcurve	-3.93179	3.19975
	f.757.0.0	time employed in current job	LOW <14	125335_bluecurve	-3.93003	3.19352
	f.767.0.0	no hrs of work in a week	HIGH >=36	136983_redcurve	-3.93206	3.20169
	f.767.0.0	no hrs of work in a week	LOW <36	90333_bluecurve	-3.93159	3.18827
	f.796.0.0	distance bw home and work	HIGH >=14	43219_redcurve	-3.94501	3.20483
	f.796.0.0	distance bw home and work	LOW <14	151518_bluecurve	-3.92854	3.1953
	f.806.0.0	jobs involved walking standing	Always/usually	77856_redcurve	-3.91973	3.20211
	f.806.0.0	jobs involved walking standing	Never/sometimes	152392_bluecurve	-3.93743	3.19411
	f.816.0.0	jobs involved heavy physical work	Always/usually	31165_redcurve	-3.91905	3.19334
	f.816.0.0	jobs involved heavy physical work	Never/sometimes	199117_bluecurve	-3.93362	3.19741
	f.826.0.0	jobs involved shift work	Always/usually	21172_redcurve	-3.93353	3.18677
	f.826.0.0	jobs involved shift work	Never/sometimes	208874_bluecurve	-3.9314	3.19808
	f.864.0.0	number of days walked 10+min	HIGH >=6	228002_redcurve	-3.9036	3.20232
	f.864.0.0	number of days walked 10+min	LOW <6	174037_bluecurve	-3.93052	3.20915
	f.874.0.0	duration of walks	HIGH >=62	74434_redcurve	-3.8905	3.21438
	f.874.0.0	duration of walks	LOW <62	274717_bluecurve	-3.9219	3.2022
	f.884.0.0	number of days per week of 10+ min physical act	HIGH >=4	191807_redcurve	-3.91901	3.20592
	f.884.0.0	number of days per week of 10+ min physical act	LOW <4	197416_bluecurve	-3.91547	3.20511
	f.894.0.0	duration of moderate act	HIGH >=67	73018_redcurve	-3.89415	3.19221
	f.894.0.0	duration of moderate act	LOW <67	230653_bluecurve	-3.92745	3.207
	f.904.0.0	no days vigorous act	HIGH >=2	187395_redcurve	-3.92068	3.20652
	f.904.0.0	no days vigorous act	LOW <2	202013_bluecurve	-3.91613	3.20606
	f.914.0.0	duration of vigorous act	HIGH >=45	88664_redcurve	-3.9141	3.1967
	f.914.0.0	duration of vigorous act	LOW <45	133204_bluecurve	-3.92237	3.21355
	f.924.0.0	walk pace	Brisk	161823_redcurve	-3.91904	3.20229
	f.924.0.0	walk pace	Slow/Avg	244825_bluecurve	-3.91141	3.20757
	f.943.0.0	freq of stair climbing in last 4 wks	HIGH	139215_redcurve	-3.9197	3.2036
	f.943.0.0	freq of stair climbing in last 4 wks	LOW	265980_bluecurve	-3.91174	3.20632
	f.971.0.0	pleasure walk	HIGH	184727_redcurve	-3.90659	3.20316
	f.971.0.0	pleasure walk	LOW	106472_bluecurve	-3.91387	3.20472
	f.991.0.0	strenous sport	HIGH	32809_redcurve	-3.94718	3.20782
	f.991.0.0	strenous sport	LOW	8290_bluecurve	-3.9742	3.1955
	father_alzheimer	father_alzheimer	Alzheimers disease/dementia	13685_redcurve	-3.8868	3.18592
	father_alzheimer	father_alzheimer	No	363738_bluecurve	-3.91556	3.20734
	father_bp	father_bp	High blood pressure	57563_redcurve	-3.89732	3.20084
	father_bp	father_bp	No	319860_bluecurve	-3.91761	3.2076
	father_depression	father_depression	No	364930_redcurve	-3.91326	3.20675
	father_depression	father_depression	Severe depression	12493_bluecurve	-3.95111	3.2011
	father_diabetes	father_diabetes	Diabetes	28388_redcurve	-3.9234	3.22029
	father_diabetes	father_diabetes	No	349035_bluecurve	-3.91379	3.20546
	father_heartdisease	father_heartdisease	Heart disease	54556_redcurve	-3.88802	3.2013
	father_heartdisease	father_heartdisease	No	322867_bluecurve	-3.91899	3.20744
	father_illness	father_illness	No-illness	85869_redcurve	-3.92581	3.2138
	father_illness	father_illness	Yes	291554_bluecurve	-3.91119	3.20444
	father_stroke	father_stroke	No	353857_redcurve	-3.91539	3.20629
	father_stroke	father_stroke	Stroke	23566_bluecurve	-3.90145	3.21076
	gender	gender	Female	221030_redcurve	-3.92256	3.20557
	gender	gender	Male	187895_bluecurve	-3.9044	3.20562
	mother_alzheimer	mother_alzheimer	Alzheimers disease/dementia	28923_redcurve	-3.90921	3.20393
	mother_alzheimer	mother_alzheimer	No	361525_bluecurve	-3.91559	3.20566
	mother_bp	mother_bp	High blood pressure	85648_redcurve	-3.91826	3.20931
	mother_bp	mother_bp	No	304800_bluecurve	-3.91424	3.20447
	mother_depression	mother_depression	No	366012_redcurve	-3.91513	3.20706
	mother_depression	mother_depression	Severe depression	24436_bluecurve	-3.91497	3.18264
	mother_diabetes	mother_diabetes	Diabetes	30068_redcurve	-3.94683	3.20618
	mother_diabetes	mother_diabetes	No	360380_bluecurve	-3.91247	3.20547
	mother_heartdisease	mother_heartdisease	Heart disease	27404_redcurve	-3.88178	3.19914
	mother_heartdisease	mother_heartdisease	No	363044_bluecurve	-3.91764	3.206
	mother_illness	mother_illness	No-illness	111534_redcurve	-3.92375	3.20197
	mother_illness	mother_illness	Yes	278914_bluecurve	-3.91167	3.20695
	mother_stroke	mother_stroke	No	369575_redcurve	-3.91468	3.20523
	mother_stroke	mother_stroke	Stroke	20873_bluecurve	-3.92296	3.21084
	sibling_alzheimer	sibling_alzheimer	Alzheimers disease/dementia	1497_redcurve	-3.86078	3.19968
	sibling_alzheimer	sibling_alzheimer	No	329090_bluecurve	-3.92112	3.20665
	sibling_bp	sibling_bp	High blood pressure	49744_redcurve	-3.91104	3.22017
	sibling_bp	sibling_bp	No	280843_bluecurve	-3.92258	3.20421
	sibling_depression	sibling_depression	No	308366_redcurve	-3.91994	3.20654
	sibling_depression	sibling_depression	Severe depression	22221_bluecurve	-3.93339	3.20771
	sibling_diabetes	sibling_diabetes	Diabetes	23633_redcurve	-3.96019	3.19436
	sibling_diabetes	sibling_diabetes	No	306954_bluecurve	-3.91782	3.20754
	sibling_heartdisease	sibling_heartdisease	Heart disease	13186_redcurve	-3.86685	3.18716
	sibling_heartdisease	sibling_heartdisease	No	317401_bluecurve	-3.92309	3.20741
	sibling_illness	sibling_illness	No-illness	188166_redcurve	-3.91872	3.20531
	sibling_illness	sibling_illness	Yes	142421_bluecurve	-3.92366	3.20835
	sibling_stroke	sibling_stroke	No	326840_redcurve	-3.92063	3.20631
	sibling_stroke	sibling_stroke	Stroke	3747_bluecurve	-3.93974	3.23391
