# Supplementary material for: Canalization of the Polygenic Risk for Common Diseases and Traits in the UK Biobank Cohort
Source: Mol Biol Evol. 2022 Mar 11;39(4):msac053. doi: 10.1093/molbev/msac053 (PMC9004416; doi:10.1093/molbev/msac053)
Supplement: msac053_Supplementary_Data [file msac053_supplementary_data.zip › TableS4_ExposuresUKB.xlsx]

## Sheet: 151 Exposures
	Table S4. 151 Environmental Exposures of the UK Biobank, criteria for defining high vs low groups with their sample size
	Field	Description	Criteria for high vs low group	Sample Size	Phenotype Values
	f.100010.0.0	portion size	LOW: Average/Smaller; HIGH: Larger	56725	Ordinal
	f.1031.0.0	frequency of friend/family visit	LOW: Never or almost never, No friends/family outside household, once every few months, about once a month; HIGH: About once a week, 2-4 times a week, Almost daily	407387	Ordinal
	f.1050.0.0	time spend out in summer	LOW: < 4hrs/day; HIGH: >=4hrs/day	372148	Numeric
	f.1060.0.0	time spend out in winter	LOW: < 3hrs/day; HIGH: >=3hrs/day	323825	Numeric
	f.1070.0.0	time spent watching TV	LOW: < 3hrs/day; HIGH: >=3hrs/day	388919	Numeric
	f.1080.0.0	time spent using computer	LOW: < 2hrs/day; HIGH: >=2hrs/day	318757	Numeric
	f.1090.0.0	time spent driving	LOW: < 2hrs/day; HIGH: >=2hrs/day	273979	Numeric
	f.1110.0.0	length of mobile phone use	LOW: Never used mobile phone atleast once per week, One year or less; HIGH: 2-4 years, 5-8 years, > 8years	404769	Ordinal
	f.1120.0.0	weekly usage of mobile phone in last 3 mnths	LOW: <5min, 5-29min, 30-59min; HIGH: 1-3 hrs, 4-6 hrs, >6hrs	341515	Ordinal
	f.1150.0.0	usual side of head for mobile ph use	Left, Right	321498	Ordinal
	f.1160.0.0	Sleep duration	LOW: < 8hrs/day; HIGH: >=8hrs/day	407461	Numeric
	f.1170.0.0	getting up in morning	LOW: Easy; HIGH: Not easy/difficult	408840	Ordinal
	f.1180.0.0	morning evening person	Morning, Evening	365874	Ordinal
	f.1190.0.0	Nap during the day	LOW: Never/rarely, sometimes; HIGH: Usually	409533	Ordinal
	f.1200.0.0	Sleeplessness	LOW: Never/rarely, sometimes; HIGH: Usually	409402	Ordinal
	f.1210.0.0	Snoring	Yes, No	381875	Ordinal
	f.1220.0.0	Daytime dozing	LOW: Never/rarely, sometimes; HIGH: Always, Often	408324	Ordinal
	f.1239.0.0	current tobaco smoking	LOW: No; HIGH: Yes, most or all days, Only occasionally	409479	Ordinal
	f.1249.0.0	past tobacco smoking	LOW: Never smoked, Tried once or twice; HIGH: Most or all days, Occasionally	377262	Ordinal
	f.1259.0.0	smokers in household	LOW: No, HIGH: Yes one household smokes, Yes more than one household smokes	377780	Ordinal
	f.1269.0.0	exposure to tobacco smoke at home	LOW <1; HIGH >=1 hrs/week	371009	Numeric
	f.1279.0.0	exposure to tobacco smoke outside	LOW <1; HIGH >=1 hrs/week	347674	Numeric
	f.1289.0.0	Cooked vegetable intake	LOW <3; HIGH >=3 tablespoons/day	397572	Numeric
	f.1299.0.0	salad/raw vegetable intake	LOW <3; HIGH >=3 tablespoons/day	385285	Numeric
	f.1309.0.0	fresh fruit intake	LOW <3; HIGH >=3 pieces/day	395293	Numeric
	f.1319.0.0	dried fruit intake	LOW <1; HIGH >=1 pieces/day	374067	Numeric
	f.1329.0.0	Oily fish intake	LOW: Never, Once a week, Less than once a week; HIGH: 2-4 times a week, 5-6 times a week, Once or more daily	407805	Ordinal
	f.1339.0.0	Non-oily fish intake	LOW: Never, Less than once a week,Once a week; HIGH: 2-4 times a week, 5-6 times a week, Once or more daily	408231	Ordinal
	f.1349.0.0	Processed meat intake		409097	Ordinal
	f.1359.0.0	Poultry intake		409022	Ordinal
	f.1369.0.0	Beef intake		408317	Ordinal
	f.1379.0.0	Lamb intake		407437	Ordinal
	f.1389.0.0	Pork Intake		407555	Ordinal
	f.1408.0.0	Cheese Intake		400085	Ordinal
	f.1438.0.0	Bread Intake	LOW <13, HIGH >=13 slices/week	400724	Numeric
	f.1448.0.0	Bread type	White; Brown, Wholemeal or wholegrain	379725	Ordinal
	f.1458.0.0	Cereal intake	LOW <5, HIGH >=5 bowls/week	391990	Numeric
	f.1478.0.0	salt added to food	LOW: Never/rarely, Sometimes; HIGH: Always, Usually	409640	Ordinal
	f.1488.0.0	tea intake	LOW <4; HIGH >=4 cups/day	396931	Numeric
	f.1498.0.0	coffee intake	LOW <3; HIGH >=3 cups/day	379979	Numeric
	f.1518.0.0	hot drink temperature	LOW: Do not drink hot drinks, Warm; HIGH: Hot, Very hot	409571	Ordinal
	f.1528.0.0	water intake	LOW <3; HIGH >=3 glasses/day	378023	Numeric
	f.1548.0.0	Variation in diet	Never/rarely, Sometimes; Often	408315	Ordinal
	f.1558.0.0	Alcohol intake frequency	LOW: Never, Special Occassions only, One to three times a month; HIGH: Once or twice a week, Three or four times a week, Daily or almost daily	409396	Ordinal
	f.1568.0.0	Avg weekly red wine intake	LOW <4; HIGH >=4 glasses	291900	Numeric
	f.1578.0.0	Avg weekly champagne+white wine intake	LOW <3; HIGH >=3 glasses	291717	Numeric
	f.1588.0.0	Avg weekly beer+cider	LOW <4; HIGH >=4 pints	292438	Numeric
	f.1598.0.0	Avg weekly spirits	LOW <2; HIGH >=2 measures	291483	Numeric
	f.1608.0.0	Avg weekly fortified wine	LOW <1; HIGH >=1 glasses	292380	Numeric
	f.1618.0.0	Alcohol taken with meals	No; Yes, It varies	322750	Ordinal
	f.1677.0.0	breastfed as baby	No; Yes	311083	Ordinal
	f.1687.0.0	body size at age 10	LOW: About average, Thinner; HIGH: Plumper	402975	Ordinal
	f.1697.0.0	height size at age 10	LOW: About average, Shorter; HIGH: Taller	403309	Ordinal
	f.1707.0.0	left/right handed	Left-handed, Right-handed	402982	Ordinal
	f.1737.0.0	childhood sunburn ocations	LOW <2; HIGH >=2 items	305877	Numeric
	f.1767.0.0	adopted as child	No; Yes	409130	Ordinal
	f.1777.0.0	part of multiple birth	No; Yes	403997	Ordinal
	f.1787.0.0	maternal smoking at birth	No; Yes	352403	Ordinal
	f.1797.0.0	father still alive	No; Yes	399699	Ordinal
	f.1807.0.0	fathers age at death	LOW <71; HIGH >=71 years	303217	Numeric
	f.1845.0.0	mothers age	LOW<79; HIGH >=79 years	157734	Numeric
	f.1873.0.0	number of full brothers	LOW<2; HIGH >=2	403862	Numeric
	f.1883.0.0	number of full sisters	LOW<2;HIGH >=2	403928	Numeric
	f.189.0.0	Townsend deprivation index	LOW<-1; HIGH >=-1	409196	Numeric
	f.1920.0.0	mood swings	No; Yes	400177	Ordinal
	f.1930.0.0	miserableness	No; Yes	403110	Ordinal
	f.1940.0.0	irritability	No; Yes	392001	Ordinal
	f.1950.0.0	sensitive/hurt feelings	No; Yes	398286	Ordinal
	f.1960.0.0	fed-up feelings	No; Yes	401568	Ordinal
	f.1980.0.0	worrier	No; Yes	399390	Ordinal
	f.1990.0.0	tense	No; Yes	397519	Ordinal
	f.2000.0.0	worry too long after embarrasment	No; Yes	393388	Ordinal
	f.20022.0.0	birth weight	LOW<4; HIGH >=4 kg	234245	Numeric
	f.2010.0.0	suffer from nerves	No; Yes	395210	Ordinal
	f.20116.0.0	smoking status	LOW: Never; HIGH: Previous, Current	408241	Ordinal
	f.20117.0.0	alcohol status	LOW: Never; HIGH: Previous, Current	409396	Ordinal
	f.20122.0.0	bipolar disorder	No; Bipolar type I (Mania), type II (Hypomania)	409679	Ordinal
	f.20123.0.0	single episode major depression	No; Yes	409679	Ordinal
	f.2020.0.0	lonliness	No; Yes	403570	Ordinal
	f.2030.0.0	guilty	No; Yes	399437	Ordinal
	f.2040.0.0	risk taking	No; Yes	395858	Ordinal
	f.2090.0.0	seen doctor for nerves, anxiety, tension, depression	No; Yes	407097	Ordinal
	f.2100.0.0	seen psychiatrist for nerves, tension,etc	No; Yes	408085	Ordinal
	f.2110.0.0	able to confide	LOW: Never or almost never, Once every few months, About once a month; HIGH: About once a week, 2-4 times a week, Almost daily	397955	Ordinal
	f.2207.0.0	wear glasses/contact lenses	No; Yes	409334	Ordinal
	f.2217.0.0	age started wearing glasses	LOW<32; HIGH >=32	353153	Numeric
	f.2237.0.0	plays computer games	Never/rarely, Sometimes; Often	409497	Ordinal
	f.2405.0.0	number of children fathered	LOW<2; HIGH >=2	186743	Numeric
	f.2734.0.0	no of live births	LOW<2; HIGH >=2 children	221269	Numeric
	f.2744.0.0	birth weight of first child	LOW<7; HIGH >=7 pounds	178491	Numeric
	f.2946.0.0	fathers age	LOW<78; HIGH >=78	90949	Numeric
	f.3456.0.0	no of cigarettes currently smoked daily	LOW<16; HIGH >=16	28476	Numeric
	f.3526.0.0	mothers age at death	LOW<75; HIGH >=75	243766	Numeric
	f.3637.0.0	frequency of exercise in last 4 wks	LOW: Once in last 4 weeks, 2-3 times in last 4 weeks; HIGH: Once a week, 4-5 times a week, 2-3 times a week, Everyday	194852	Ordinal
	f.3786.0.0	age asthma diagnosed	LOW<32; HIGH >=32	41811	Numeric
	f.3942.0.0	adopted mother still alive	No; Yes	3911	Ordinal
	f.3972.0.0	no of adopted brothers	LOW<1; HIGH >=1	4555	Numeric
	f.3972.0.0	no of adopted brothers	LOW <1	4555	Numeric
	f.3982.0.0	no of adopted sisters	LOW<1; HIGH >=1	4594	Numeric
	f.4462.0.0	avg monthly intake of other alcoholic drinks	LOW<1; HIGH >=1 glasses	29470	Numeric
	f.4501.0.0	non accidental death in close genetic family	No; Yes	126669	Ordinal
	f.4526.0.0	happiness	UNHAPPY: Extremely unhappy, Very unhappy, Moderately unhappy; HAPPY: Moderately happy, Very happy, Extremely happy	133135	Ordinal
	f.4537.0.0	work/job satisfaction		90847	Ordinal
	f.4548.0.0	health satisfaction		133184	Ordinal
	f.4548.0.0	health satisfaction		133184	Ordinal
	f.4559.0.0	family relationship satisfaction		132429	Ordinal
	f.4559.0.0	family relationship satisfaction		132429	Ordinal
	f.4581.0.0	financial satifaction		133000	Ordinal
	f.4581.0.0	financial satifaction		133000	Ordinal
	f.4609.0.0	longest period of depression	LOW<16; HIGH >=16 weeks	56240	Numeric
	f.4620.0.0	number of depression episodes	LOW<7; HIGH >=7 periods	50777	Numeric
	f.5057.0.0	no of older siblings	LOW<2; HIGH >=2	115873	Numeric
	f.5057.0.0	no of older siblings	LOW <2	115873	Numeric
	f.5364.0.0	avg weekly intake of other alcoholic drinks	LOW<1; HIGH >=1 glasses	95007	Numeric
	f.6143.0.0	transport type to job	Car/motor vehicle, Public transport; Cycle, Walk	214218	Ordinal
	f.670.0.0	Type of accomodation	Apt/carehome/caravan/sheltered-accommodation; House/Bugalow	408694	Ordinal
	f.709.0.0	no in household	LOW<3; HIGH >=3	407522	Numeric
	f.709.0.0	no in household	LOW <3	407522	Numeric
	f.728.0.0	no of vehicles in household	less than two; three or more	376680	Ordinal
	f.738.0.0	avg total household income before tax	< 52k; >=52k pounds	352460	Ordinal
	f.757.0.0	time employed in current job	LOW<14; HIGH >=14 years	218572	Numeric
	f.767.0.0	no hrs of work in a week	LOW<36; HIGH >=36 hours	227749	Numeric
	f.796.0.0	distance bw home and work	LOW<14; HIGH >=14 miles	195101	Numeric
	f.806.0.0	jobs involved walking standing	LOW: Never/rarely, Sometimes; HIGH: Always, Usually	230689	Ordinal
	f.816.0.0	jobs involved heavy physical work		230723	Ordinal
	f.816.0.0	jobs involved heavy physical work		230723	Ordinal
	f.826.0.0	jobs involved shift work		230487	Ordinal
	f.826.0.0	jobs involved shift work		230487	Ordinal
	f.864.0.0	number of days/week walked 10+min	LOW<6; HIGH >=6 days/week	402783	Numeric
	f.874.0.0	duration of walks	LOW<62; HIGH >=62 minutes/day	349801	Numeric
	f.884.0.0	number of days per week of 10+ min physical act	LOW<4; HIGH >=4 days/week	389952	Numeric
	f.894.0.0	duration of moderate act	LOW<67; HIGH >=67 minutes/day	304240	Numeric
	f.904.0.0	no days/week vigorous act	LOW<2; HIGH >=2 days/week	390125	Numeric
	f.914.0.0	duration of vigorous act	LOW<45; HIGH >=45 minutes/day	222309	Numeric
	f.924.0.0	walk pace	LOW: Slow, Steady average; HIGH: Brisk	407398	Ordinal
	f.943.0.0	freq of stair climbing in last 4 wks	LOW: None, 1-5 times a day, 6-10 times a day; HIGH: 11-15 times a day, 16-20 times a day, More than 20 times a day	405943	Ordinal
	f.971.0.0	pleasure walk frequecny in last 4 wks	LOW: Once in last 4 weeks, 2-3 times in last 4 weeks; HIGH: Once a week, 4-5 times a week, 2-3 times a week, Everyday	291747	Ordinal
	f.991.0.0	strenous sport frequency in last 4 wks		41178	Ordinal
	father_alzheimer	father_alzheimer	No; Alzheimer's disease/dementia	378125	Ordinal
	father_bp	father_bp	No; High blood pressure	378125	Ordinal
	father_depression	father_depression	No; Severe depression	378125	Ordinal
	father_diabetes	father_diabetes	No; Diabetes	378125	Ordinal
	father_heartdisease	father_heartdisease	No; Heart disease	378125	Ordinal
	father_illness	father_illness	No-illness; Yes	378125	Ordinal
	father_stroke	father_stroke	No; Stroke	378125	Ordinal
	gender	gender	Female; Male	408925	Ordinal
	mother_alzheimer	mother_alzheimer	No; Alzheimer's disease/dementia	391170	Ordinal
	mother_bp	mother_bp	No; High blood pressure	391170	Ordinal
	mother_depression	mother_depression	No; Severe depression	391170	Ordinal
	mother_diabetes	mother_diabetes	No; Diabetes	391170	Ordinal
	mother_heartdisease	mother_heartdisease	No; Heart disease	391170	Ordinal
	mother_illness	mother_illness	No-illness; Yes	391170	Ordinal
	mother_stroke	mother_stroke	No; Stroke	391170	Ordinal
	sibling_alzheimer	sibling_alzheimer	No; Alzheimer's disease/dementia	331199	Ordinal
	sibling_bp	sibling_bp	No; High blood pressure	331199	Ordinal
	sibling_depression	sibling_depression	No; Severe depression	331199	Ordinal
	sibling_diabetes	sibling_diabetes	No; Diabetes	331199	Ordinal
	sibling_heartdisease	sibling_heartdisease	No; Heart disease	331199	Ordinal
	sibling_illness	sibling_illness	No-illness; Yes	331199	Ordinal
	sibling_stroke	sibling_stroke	No; Stroke	331199	Ordinal
