# Supplementary material for: Canalization of the Polygenic Risk for Common Diseases and Traits in the UK Biobank Cohort
Source: Mol Biol Evol. 2022 Mar 11;39(4):msac053. doi: 10.1093/molbev/msac053 (PMC9004416; doi:10.1093/molbev/msac053)
Supplement: msac053_Supplementary_Data [file msac053_supplementary_data.zip › TableS5_TraitsGWASPRS.xlsx]

## Sheet: Sheet1
	Table S5. UK Biobank Traits, Prevalence, Case-Control, GWAS reference for PRS, Number of SNPs used for PRS
	Trait	UKB Fields	Exclusions	Prevalence Definition	Cases in UKB	Controls in UKB	Prevalence in UKB	GWAS Summary Statistics	No. of SNPs after pruning
									p < 5e-08	p < 1e-03
1	Body Mass Index (BMI)	f.21001.0.0	-	Obesity (BMI >=30)	998894	308735	0.2426	Yengo, et al. Meta-analysis of genome-wide association studies for height and body mass index in ~700000 individuals of European ancestry. Hum Mol Genet (2018). [PMID: 30124842]	696	11445
2	Type-2 Diabetes (T2D)	Non-insulin dependent diabetes: Self reported Non-cancer illness f.20002.0.0; ICD10 f.41270.0.0, f.41202.0.0, f.41204.0.0 (E11.0 - E11.9)	Type-1-diabetes cases	T2D	22867	385152	0.056	Xue, et al. Genome-wide association analyses identify 143 risk variants and putative regulatory mechanisms for type 2 diabetes. Nat Comm (2018). [PMID: 30054458]	55	2386
3	Waist-to-Hip Ratio (WHR)	WHR: waist circumference/ hip circumference, fields f.48.0.0, f.49.0.0 )	-	Obesity (WHR >= 0.9)	161027	246602	0.395	Pulit, et al. Meta-analysis of genome-wide association studies for body fat distribution in 694 649 individuals of European ancestry. Hum Mol Genet (2019). [PMID: 30239722]; summary statistics for combined males and females	491	6862
4	Coronary Artery Disease (CAD)	Self reported non-cancer illness f.20002.0.0: heart/cardiac problem, angina, heart attack/MI, heart failure/pulmonary oedema; ICD10 .41270.0.0, f.41202.0.0, f.41204.0.0: I21 - I25 Ischemic heart disease; Operative Procedures OPCS4 f.41272.0.0, f.41200.0.0, f.41210.0.0: k40 - k46, k49 - k50, k75 includes replacement, transluminal balloon angioplasty, and other therapeutic transluminal operations o…	mother/father/siblings reported heart disease from f.20110.0.0	CAD	39360	296429	0.117	Harst dP, et al. Identification of 64 Novel Genetic Loci Provides an Expanded View on the Genetic Architecture of Coronary Artery Disease. Circ Res (2018). [PMID: 29212778]	122	2499
5	Educational Attainment (EA)	College or University degree from Qualification field f.6138.0.0	-	College or University degree	125367	207342	0.3768	Lee, et al. Gene discovery and polygenic prediction from a genome-wide association study of educational attainment in 1.1 million individuals. Nat Genet (2018). [PMID: 30038396]	215	10433
6	Depression (DEP)	f.4609.0.0: Longest period of depression (>= 2weeks); f.20123.0.0: Single episode of probable major depression; f.20124.0.0: Probable recurrent major depression (moderate); f.20125.0.0: Probable recurrent major depression (severe); f.20126.0.0: Bipolar and major depression status; f.20002.0.0: Self reported non-cancer illness (depression code 1286); ICD10 f.41272.0.0, f.41202.0.0, f.41204.0.0: de…	Bipolar case (f.20126, ICD10 F30, F31 and non-cancer illness 1291); multiple personality disorder (ICD10 F44.8), Schizophrenia/Psychosis (ICD10 F20-29, non-cancer illness 1289).	DEP	50974	355697	0.1253	Howard DM, et al. Genome-wide meta-analysis of depression identifies 102 independent variants and highlights the importance of the prefrontal brain regions. Nat Neurosci (2019). [PMID: 30718901]	137	5578
7	Inflammatory Bowel Disease (IBD)	Self reported non-cancer illness f.20002.0.0: 1461, 1462, 1463; ICD10 f.41270.0.0, f.41202.0.0, f.41204.0.0: K50, K51.	-	IBD	5878	403047	0.0144	deLange KM, et al. Genome-wide association study implicates immune activation of multiple integrin genes in inflammatory bowel disease. Nat Genet (2017). [PMID: 28067908]	136	5227
8	Crohn's Disease (CD)	Self reported non-cancer illness f.20002.0.0: 1462; ICD10 f.41270.0.0, f.41202.0.0, f.41204.0.0: K50	IBD, UC Cases	CD	2180	406745	0.0053	Liu JZ, et al. Association analyses identify 38 susceptibility loci for inflammatory bowel disease and highlight shared genetic risk across populations. Nat Genet (2015). [PMID: 26192919]	26	2399
9	Ulcerative Colitis (UC)	Self reported non-cancer illness f.20002.0.0: 1463; ICD10 f.41270.0.0, f.41202.0.0, f.41204.0.0: K51.	IBD, CD Cases	UC	4112	404813	0.01005		36	2528
