# Supplementary material for: Canalization of the Polygenic Risk for Common Diseases and Traits in the UK Biobank Cohort
Source: Mol Biol Evol. 2022 Mar 11;39(4):msac053. doi: 10.1093/molbev/msac053 (PMC9004416; doi:10.1093/molbev/msac053)
Supplement: msac053_Supplementary_Data [file msac053_supplementary_data.zip › TableS6_estimate_Pinteraction.xlsx]

## Sheet: EA
	LinearReg: EA Years = α PRS + βEnv + γ(PRS*Env) + c.Cov + ε , covariates = age, gender, first 5 genotype PCs
	Exposure	Trait_EstimateInteraction	Trait_Estimate_SE	Trait_Pinteraction	InvNormTrait_EstimateInteraction	InvNormTrait_Estimate_SE	InvNormTrait_Pinteraction
	Townsend deprivation index	-0.263849	0.0155375	1.18693e-64	-0.0598881	0.00302624	4.02363e-87
	avg total household income before tax	-0.240128	0.0181859	8.49524e-40	-0.0701535	0.00357423	9.99434e-86
	Poultry intake	0.227623	0.0149038	1.1998e-52	0.0488486	0.00290741	2.50346e-63
	father still alive	-0.137973	0.0179481	1.50551e-14	-0.0512308	0.0034998	1.64996e-48
	jobs involved shift work	0.604419	0.0344213	5.59134e-69	0.100651	0.00695128	1.71346e-47
	length of mobile phone use	-0.236202	0.0192298	1.13261e-34	-0.053185	0.00375444	1.52799e-45
	jobs involved heavy physical work	0.485251	0.0288498	1.90434e-63	0.0742809	0.005808	1.93523e-37
	transport type to job	0.37427	0.0313316	7.02551e-33	0.077138	0.00632261	3.17827e-34
	time spent driving	-0.218614	0.020609	2.77796e-26	-0.0477293	0.00399282	6.32405e-33
	no of vehicles in household	-0.202652	0.0235749	8.27874e-18	-0.0493407	0.00462992	1.63325e-26
	mothers age	0.149071	0.0232666	1.48741e-10	0.0480035	0.00474538	4.78064e-24
	tense	-0.15479	0.019718	4.16444e-15	-0.0374306	0.00384868	2.35959e-22
	no in household	-0.0497071	0.0158289	0.00168805	-0.0285836	0.0030879	2.11894e-20
	wear glasses/contact lenses	-0.115426	0.0241043	1.67989e-06	-0.0402807	0.00470161	1.06195e-17
	Type of accomodation	-0.166685	0.0259084	1.24729e-10	-0.0400789	0.00505243	2.15158e-15
	distance bw home and work	-0.141682	0.0255088	2.79168e-08	-0.040567	0.00516674	4.13004e-15
	number of full sisters	-0.0739825	0.0174329	2.19779e-05	-0.0259898	0.00339631	1.97738e-14
	Bread type	0.193267	0.0172832	5.02836e-29	0.0254319	0.00336646	4.21399e-14
	number of full brothers	-0.0613783	0.016904	0.000282377	-0.0236652	0.00329319	6.67851e-13
	number of children fathered	0.145695	0.0239529	1.18498e-09	0.032204	0.00459342	2.37587e-12
	duration of walks	0.181277	0.0197188	3.83783e-20	0.0268271	0.00386098	3.70502e-12
	Avg weekly red wine intake	-0.105653	0.0182563	7.16405e-09	-0.0248232	0.00357728	3.95356e-12
	walk pace	-0.0438797	0.0152017	0.00389579	-0.0203275	0.00296493	7.09174e-12
	mothers age at death	0.118404	0.0196949	1.83614e-09	0.0252999	0.003798	2.71855e-11
	mothers age at death	0.118404	0.0196949	1.83614e-09	0.0252999	0.003798	2.71855e-11
	smoking status	-0.0443243	0.0149518	0.00303206	-0.0176859	0.00291597	1.31915e-09
	father_bp	0.083796	0.0215504	0.000100933	0.0255629	0.00421518	1.3251e-09
	fathers age	0.100229	0.0301672	0.000892639	0.0379995	0.00627894	1.43706e-09
	Nap during the day	-0.142783	0.0326475	1.22316e-05	-0.0350182	0.00636681	3.79767e-08
	seen psychiatrist for nerves, tension,etc	0.0963532	0.0232838	3.50091e-05	0.0248477	0.00454121	4.46265e-08
	mother_bp	0.0813102	0.0184575	1.05679e-05	0.0197112	0.00360648	4.6194e-08
	weekly usage of mobile phone in last 3 mnths	-0.109851	0.0198	2.89084e-08	-0.0209694	0.00388442	6.73108e-08
	sibling_illness	0.0136145	0.016639	0.413227	0.0175055	0.00324356	6.78178e-08
	mother_stroke	0.122992	0.0332874	0.000220052	0.0342397	0.00650441	1.40973e-07
	Sleeplessness	-0.0298194	0.0164392	0.069691	-0.0154904	0.00320563	1.35057e-06
	Daytime dozing	-0.146624	0.0448773	0.00108617	-0.0421451	0.00875446	1.47893e-06
	sensitive/hurt feelings	0.0818931	0.0151578	6.56871e-08	0.0141482	0.00295756	1.7212e-06
	Avg weekly champagne+white wine intake	-0.0479275	0.0188991	0.0112143	-0.0176317	0.00370378	1.93252e-06
	number of days per week of 10+ min physical act	-0.042396	0.015215	0.00532906	-0.0134424	0.00297916	6.41982e-06
	frequency of friend/family visit	0.101649	0.0183538	3.05629e-08	0.0160525	0.00358084	7.36551e-06
	past tobacco smoking	-0.0291275	0.0157357	0.0641631	-0.0137122	0.00307336	8.13642e-06
	worrier	-0.0502897	0.0151877	0.000929037	-0.0129233	0.00296288	1.29064e-05
	father_diabetes	0.0990325	0.0295128	0.000792079	0.024986	0.00577295	1.50436e-05
	single episode major depression	-0.198831	0.0544075	0.000257745	-0.0447323	0.0106104	2.48842e-05
	major depression	-0.198831	0.0544075	0.000257745	-0.0447323	0.0106104	2.48842e-05
	no of live births	-0.0127354	0.02125	0.548964	-0.0176416	0.00421644	2.8653e-05
	adopted as child	0.291668	0.0677157	1.65338e-05	0.0551415	0.0132077	2.98124e-05
	Cheese Intake	0.114836	0.0153374	7.04428e-14	0.0122532	0.00299318	4.24646e-05
	mother_heartdisease	-0.0858027	0.0297573	0.00393409	-0.0237402	0.00581448	4.44762e-05
	no hrs of work in a week	-0.0448429	0.0199506	0.0245968	-0.0164456	0.00403029	4.49538e-05
	time spent using computer	-0.0147268	0.018891	0.435647	-0.0148968	0.00365494	4.58664e-05
	Bread Intake	0.0443773	0.0151946	0.00349381	0.0117607	0.00296472	7.28285e-05
	irritability	0.067982	0.0168607	5.53186e-05	0.0127624	0.00329039	0.000105041
	financial satifaction	0.156024	0.0391148	6.64204e-05	0.0293144	0.00767467	0.00013371
	father_stroke	0.115011	0.0318473	0.000304674	0.0237005	0.00622955	0.000142098
	mood swings	-0.027521	0.0150837	0.0680694	-0.01115	0.00294275	0.000151291
	height size at age 10	-0.0277204	0.0171763	0.106557	-0.0126499	0.00335243	0.000161085
	water intake	-0.053004	0.0155551	0.000655677	-0.0111406	0.00303284	0.000239453
	age asthma diagnosed	-0.106223	0.0466439	0.0227717	-0.0331988	0.00906731	0.000251174
	mother_diabetes	0.14669	0.0287113	3.23753e-07	0.0203327	0.00561015	0.000289826
	avg monthly intake of other alcoholic drinks	0.435798	0.134828	0.00122955	0.0955912	0.0268087	0.000363503
	time spend out in winter	0.149088	0.0187658	1.95374e-15	0.0126522	0.00366021	0.000546945
	Alcohol taken with meals	0.119648	0.0203986	4.48175e-09	0.0137384	0.00399002	0.000574963
	Non-oily fish intake	0.077968	0.0202398	0.000117069	0.0133565	0.00394873	0.000718391
	suffer from nerves	0.0833891	0.0185178	6.69639e-06	0.012193	0.00361373	0.000740695
	salt added to food	-0.0255497	0.0203351	0.208959	-0.01333	0.00396497	0.000774024
	fathers age at death	0.0670746	0.0175519	0.000132666	0.0113776	0.00340067	0.00082089
	childhood sunburn ocations	0.00389794	0.0183344	0.831638	-0.0114661	0.00357421	0.00133672
	age started wearing glasses	0.00137014	0.0160564	0.931997	-0.00959619	0.00312235	0.00211663
	duration of moderate act	0.107192	0.0202516	1.20405e-07	0.0121596	0.00397839	0.00224027
	father_heartdisease	-0.0517937	0.0218975	0.0180169	-0.013088	0.00428329	0.00224636
	pleasure walk	-0.0172615	0.0181819	0.342429	-0.0104079	0.00357654	0.00361397
	Beef intake	0.093538	0.0234127	6.46555e-05	0.0132314	0.00456779	0.00377153
	exposure to tobacco smoke outside	0.100885	0.0206417	1.02196e-06	0.0114193	0.00404134	0.00471903
	no of older siblings	-0.0389691	0.0314846	0.215823	-0.0169399	0.00615394	0.00591169
	mother_illness	0.0168052	0.0168216	0.317782	0.00884649	0.00328697	0.00711601
	freq of stair climbing in last 4 wks	0.000996658	0.0157131	0.949425	-0.00806497	0.00306552	0.00851721
	father_alzheimer	0.0728316	0.0411104	0.0764596	0.0204813	0.00804136	0.010866
	gender	0.0441505	0.0149245	0.00309404	0.00739551	0.00291064	0.0110585
	mother_alzheimer	-0.0494099	0.0289273	0.0876239	-0.0143335	0.00565225	0.0112165
	usual side of head for mobile ph use	0.038816	0.0172198	0.0241879	0.00806507	0.00337331	0.0168101
	no days vigorous act	-0.0264637	0.0151895	0.0814684	-0.00701391	0.00298064	0.0186152
	Lamb intake	0.134942	0.0474174	0.00442981	0.0216881	0.00925369	0.0190928
	sibling_heartdisease	-0.0264096	0.0422127	0.531557	-0.0180582	0.00823142	0.0282493
	number of depression episodes	0.162494	0.0661092	0.0139759	0.0266985	0.013123	0.0419077
	worry too long after embarrasment	-0.0220896	0.0151847	0.145744	-0.0058961	0.00296228	0.0465485
	duration of vigorous act	0.0665089	0.0204882	0.00116976	0.00786329	0.00405208	0.0523134
	dried fruit intake	0.0106302	0.0158125	0.501415	-0.00583105	0.00308133	0.0584412
	Alcohol intake frequency	0.102341	0.0164986	5.54468e-10	0.0060789	0.00321678	0.0587925
	tea intake	0.0086059	0.015131	0.569519	-0.00549388	0.00294995	0.0625526
	raw vegetable intake	-0.0136864	0.0164924	0.406619	-0.00597898	0.00321813	0.0631838
	breastfed as baby	0.0391702	0.0186945	0.0361473	0.0067811	0.00367751	0.0651928
	lonliness	0.00773623	0.0194855	0.691349	-0.00695529	0.00380012	0.0672087
	Snoring	0.060671	0.0159023	0.000136081	0.00564603	0.00310293	0.0688237
	happiness	0.128819	0.0632512	0.0416892	0.0225573	0.0124062	0.0690322
	work/job satisfaction	-0.0505554	0.0538412	0.347747	-0.0193865	0.0107344	0.0709205
	time spend out in summer	0.0481443	0.0155646	0.00198037	-0.00514242	0.00304057	0.0907869
	Avg weekly beer+cider	0.0768125	0.0199754	0.000120407	0.00657973	0.00391196	0.0925793
	time spent watching TV	0.120779	0.0152246	2.142e-15	0.00481266	0.00297698	0.105959
	body size at age 10	0.0353964	0.0204198	0.0830184	0.00637868	0.00398496	0.109447
	jobs involved walking standing	0.0907322	0.0205424	1.00207e-05	-0.0062344	0.00413558	0.131683
	birth weight	0.0481671	0.0281528	0.0870976	0.00836572	0.00559656	0.134969
	Oily fish intake	0.00293058	0.0196144	0.88123	0.00538924	0.00382715	0.159084
	fed-up feelings	0.0110311	0.0152388	0.469139	-0.00409346	0.00297234	0.168455
	Avg weekly fortified wine	-0.033609	0.0292453	0.250471	-0.00773914	0.00573204	0.176968
	able to confide	0.0210038	0.0174025	0.227457	-0.00450252	0.00339656	0.184969
	sibling_diabetes	0.125801	0.0321208	8.98601e-05	0.00802985	0.00626316	0.199817
	Avg weekly spirits	0.0722896	0.0196419	0.00023294	0.00469592	0.00385085	0.222675
	Cooked vegetable intake	0.0372882	0.015085	0.0134411	0.00356471	0.00294465	0.22606
	sibling_bp	0.0492678	0.0232784	0.0343064	0.00549009	0.00453979	0.226539
	part of multiple birth	-0.0355934	0.0494989	0.472096	-0.0115435	0.00965263	0.231738
	Cereal intake	-0.00924923	0.0157855	0.557921	-0.00362048	0.00307827	0.239539
	father_depression	-0.0465809	0.042493	0.272992	-0.0094817	0.00831198	0.253984
	number of days walked 10+min	0.00872934	0.0151236	0.563804	-0.00336243	0.00295395	0.255003
	avg weekly intake of other alcoholic drinks	0.285872	0.135431	0.0347886	0.028829	0.0267238	0.280691
	risk taking	0.0273487	0.0172569	0.113013	0.00345161	0.00336745	0.305367
	no of adopted sisters	0.131685	0.145677	0.36607	0.0292107	0.0285646	0.306542
	no of cigarettes currently smoked daily	0.119902	0.0557598	0.0315374	0.0114426	0.0113401	0.312966
	father_illness	0.00182957	0.0184199	0.92088	0.00335448	0.00360307	0.35185
	bipolar disorder	-0.0528442	0.136356	0.698352	-0.0206016	0.0265926	0.438509
	fresh fruit intake	0.00413146	0.015711	0.792577	0.00232842	0.00306355	0.447231
	no of adopted brothers	-0.0421315	0.145685	0.772445	0.018973	0.028555	0.506444
	Processed meat intake	0.0107665	0.0159107	0.498607	0.00203058	0.00310385	0.512976
	plays computer games	0.032215	0.0411442	0.433641	0.00476325	0.00802483	0.552804
	guilty	-0.00456326	0.0166783	0.784389	-0.0018945	0.00325428	0.560462
	sibling_depression	0.0360264	0.0325118	0.267819	0.00351389	0.00634035	0.579435
	miserableness	0.00280913	0.0151116	0.852529	-0.00160232	0.00294791	0.586756
	strenous sport	0.0257498	0.0558683	0.644871	0.00603727	0.0118322	0.609886
	Sleep duration	-0.00549214	0.0154287	0.721864	-0.00152656	0.00301052	0.612103
	morning evening person	0.0169703	0.0162438	0.29615	-0.00160101	0.00317069	0.6136
	family relationship satisfaction	0.00781817	0.0543957	0.885716	0.00502172	0.0106739	0.63802
	longest period of depression	0.0142067	0.0477308	0.765978	-0.0042858	0.00942947	0.649462
	Variation in diet	0.0349178	0.0278524	0.209962	0.00237649	0.00543362	0.661845
	sibling_alzheimer	0.126327	0.119227	0.289349	0.00946696	0.0232507	0.683885
	maternal smoking at birth	0.0400206	0.0173607	0.0211539	-0.00134702	0.00338911	0.691033
	portion size	0.0354173	0.0589995	0.54831	0.00422136	0.0119139	0.723098
	time employed in current job	0.00727238	0.0202163	0.719051	-0.00130239	0.00408075	0.74961
	seen doctor for nerves, anxiety, tension, depression	0.021606	0.015667	0.167874	0.00092996	0.00305611	0.760903
	mother_depression	0.0209205	0.0311412	0.501715	-0.00173685	0.00608519	0.775321
	hot drink temperature	-0.0130123	0.0202829	0.52117	-0.000982715	0.00395577	0.803805
	coffee intake	0.023739	0.0161279	0.141044	0.000722009	0.00314353	0.81834
	sibling_stroke	-0.0888603	0.0764573	0.245147	-0.00338737	0.0149101	0.820279
	exposure to tobacco smoke at home	0.0968604	0.0345299	0.00503005	0.00146639	0.00675059	0.828034
	adopted mother still alive	0.121724	0.169658	0.473128	-0.00683861	0.0331088	0.836373
	mother still alive	0.121724	0.169658	0.473128	-0.00683861	0.0331088	0.836373
	frequency of exercise in last 4 wks	-0.00248969	0.0242581	0.918254	0.000962215	0.00484939	0.842717
	smokers in household	0.0330024	0.02603	0.204849	0.000963649	0.00508303	0.849637
	getting up in morning	0.0254503	0.0195995	0.19411	0.000558251	0.00382269	0.883893
	alcohol status	0.106796	0.0425762	0.01213	0.00120416	0.00830311	0.884691
	birth weight of first child	0.057014	0.0242396	0.0186687	-0.000611274	0.00482723	0.899233
	non accidental death in close genetic family	0.0140934	0.0298217	0.636506	0.00036848	0.00586876	0.949937
	left/right handed	-0.00836447	0.0252753	0.740694	0.000171492	0.00492904	0.972245
	current tobaco smoking	0.032342	0.0246048	0.188694	-8.38753e-05	0.00479659	0.986049
	Pork Intake	0.0137924	0.0422634	0.744164	0.000113652	0.0082469	0.989005

## Sheet: BMI
	LinearReg: BMI = α PRS + βEnv + γ(PRS*Env) + c.Cov + ε , covariates = age, gender, first 5 genotype PCs
	Exposure	Trait_EstimateInteraction	Trait_Estimate_SE	Trait_Pinteraction	InvNormTrait_EstimateInteraction	InvNormTrait_Estimate_SE	InvNormTrait_Pinteraction
	Alcohol intake frequency	0.606027	0.0148198	1e-299	0.0951183	0.00309812	9.25741e-207
	gender	-0.31876	0.0136078	2.87069e-121	-0.0761866	0.00283605	8.06291e-159
	walk pace	0.638848	0.0135254	0	0.0720422	0.00283689	3.72421e-142
	Townsend deprivation index	0.406208	0.0142364	6.87023e-179	0.0655762	0.00297195	7.92744e-108
	no days vigorous act	0.391377	0.0137219	9.56576e-179	0.0582418	0.00288809	2.15959e-90
	getting up in morning	0.349899	0.0178465	1.50607e-85	0.0607914	0.00372359	6.73639e-60
	freq of stair climbing in last 4 wks	0.352578	0.0142855	2.15973e-134	0.0430208	0.00299228	7.3832e-47
	fed-up feelings	0.29772	0.0138789	5.07685e-102	0.0406822	0.00289486	7.54443e-45
	lonliness	0.34798	0.017693	4.48196e-86	0.049832	0.00369502	1.92339e-41
	time spend out in summer	-0.142152	0.0140047	3.32858e-24	-0.0377256	0.00296884	5.49086e-37
	number of children fathered	-0.246135	0.0188276	4.88231e-39	-0.0558862	0.00443722	2.33156e-36
	Type of accomodation	0.330274	0.0238829	1.74544e-43	0.0625906	0.00498038	3.23899e-36
	miserableness	0.226763	0.0137816	8.21615e-61	0.0331836	0.00287486	8.12849e-31
	no of live births	-0.226285	0.021497	6.62746e-26	-0.0476678	0.00416357	2.43206e-30
	seen doctor for nerves, anxiety, tension, depression	0.226264	0.0142609	1.13349e-56	0.0330379	0.00297525	1.20758e-28
	water intake	0.182935	0.014239	9.04989e-38	0.0314178	0.002956	2.21558e-26
	age started wearing glasses	0.157267	0.0146505	7.07624e-27	0.032196	0.00305919	6.7319e-26
	mood swings	0.219196	0.0137614	4.19382e-57	0.0295143	0.00287042	8.53816e-25
	alcohol status	0.476095	0.0384217	2.95563e-35	0.0811442	0.00801254	4.21474e-24
	Sleeplessness	0.235836	0.0149673	6.40891e-56	0.0309859	0.00312184	3.24325e-23
	avg total household income before tax	0.259154	0.0167782	8.3818e-54	0.03491	0.00351847	3.36581e-23
	number of days walked 10+min	0.241982	0.0136428	2.31128e-70	0.0277805	0.00286585	3.22725e-22
	number of days per week of 10+ min physical act	0.228152	0.0137248	4.95608e-62	0.0279661	0.00289071	3.89221e-22
	Bread Intake	0.148088	0.0138303	9.46724e-27	0.0273669	0.00288969	2.79819e-21
	Avg weekly red wine intake	0.172559	0.0153129	1.89554e-29	0.0317473	0.00348115	7.57429e-20
	sensitive/hurt feelings	0.124903	0.0138601	2.03706e-19	0.0245367	0.00288798	1.96685e-17
	Avg weekly beer+cider	-0.0376218	0.016655	0.0238912	-0.0317239	0.00378449	5.19876e-17
	hot drink temperature	0.258017	0.0184169	1.3906e-44	0.0321269	0.00384105	6.07676e-17
	Daytime dozing	0.607423	0.0420817	3.23124e-47	0.0704117	0.0087844	1.0994e-15
	tense	-0.0867919	0.0181576	1.75428e-06	-0.029743	0.00379177	4.37152e-15
	duration of vigorous act	0.163435	0.0170464	9.09588e-22	0.0292204	0.00391951	9.01065e-14
	time spent driving	-0.0570317	0.0189818	0.00266004	-0.028497	0.00387215	1.85164e-13
	tea intake	0.123972	0.0137751	2.27336e-19	0.0203523	0.0028799	1.58566e-12
	time spend out in winter	-0.0866517	0.0166291	1.88112e-07	-0.0247288	0.00354556	3.07387e-12
	guilty	0.108335	0.0151967	1.01405e-12	0.0221071	0.0031707	3.12235e-12
	seen psychiatrist for nerves, tension,etc	0.214111	0.021248	7.04261e-24	0.0295749	0.00443405	2.56219e-11
	past tobacco smoking	-0.00108743	0.0143119	0.939434	-0.0195052	0.00298695	6.57899e-11
	financial satifaction	0.385572	0.0355287	1.99454e-27	0.0476892	0.00739461	1.12834e-10
	breastfed as baby	0.146563	0.017272	2.15613e-17	0.0225091	0.0035754	3.06721e-10
	worrier	-0.031942	0.0138754	0.0213322	-0.0178877	0.00289181	6.19044e-10
	mother_illness	0.158999	0.0153566	4.05151e-25	0.0196293	0.00320564	9.17056e-10
	coffee intake	-0.0336121	0.0147474	0.0226562	-0.0180799	0.00307366	4.05188e-09
	mothers age at death	0.178314	0.0177054	7.49083e-24	0.0216917	0.00371183	5.10474e-09
	mothers age at death	0.178314	0.0177054	7.49083e-24	0.0216917	0.00371183	5.10474e-09
	mothers age	0.13509	0.0217544	5.31855e-10	0.0259427	0.0045339	1.05509e-08
	distance bw home and work	-0.0922123	0.0232361	7.23559e-05	-0.0279484	0.00491026	1.25867e-08
	Cereal intake	0.162515	0.0143396	9.07287e-30	0.0167655	0.00300069	2.30878e-08
	time spent using computer	0.198572	0.0174043	3.80723e-30	0.019806	0.00359319	3.54842e-08
	duration of moderate act	0.133258	0.0175477	3.10897e-14	0.0204994	0.00385288	1.03536e-07
	smoking status	-0.00275124	0.0136506	0.84027	-0.0145905	0.00284606	2.95234e-07
	maternal smoking at birth	0.182792	0.0157936	5.67145e-31	0.0168485	0.00329834	3.25442e-07
	Nap during the day	0.3171	0.0299771	3.79609e-26	0.031492	0.00625261	4.74011e-07
	mother_diabetes	-0.27342	0.0259728	6.52718e-26	-0.026453	0.00542194	1.06732e-06
	father still alive	-0.0230242	0.0163035	0.157886	-0.0164396	0.00340547	1.38366e-06
	happiness	0.367167	0.0576251	1.87616e-10	0.0575828	0.0119781	1.53112e-06
	no of cigarettes currently smoked daily	0.302347	0.0539302	2.08678e-08	0.0520107	0.0109895	2.22541e-06
	frequency of exercise in last 4 wks	0.163657	0.0204263	1.13401e-15	0.0216433	0.00465069	3.26105e-06
	no of vehicles in household	-0.08575	0.021033	4.56463e-05	-0.0200651	0.00446572	7.01998e-06
	risk taking	-0.0266213	0.0158741	0.0935378	-0.0142375	0.00331339	1.73208e-05
	mother_stroke	-0.142438	0.0307783	3.69544e-06	-0.0269216	0.00642396	2.7802e-05
	morning evening person	0.0948759	0.0148761	1.79937e-10	0.0124186	0.00309353	5.9617e-05
	fathers age	0.135238	0.0287034	2.46173e-06	0.0237775	0.00595698	6.56954e-05
	longest period of depression	0.177012	0.045143	8.82397e-05	0.0362822	0.00912209	6.97625e-05
	duration of walks	0.113397	0.017472	8.58143e-11	0.0149193	0.00375564	7.1132e-05
	father_diabetes	-0.21671	0.0266787	4.56269e-16	-0.0221356	0.00558057	7.29351e-05
	able to confide	0.100374	0.0158055	2.14757e-10	0.0129313	0.00329605	8.73757e-05
	suffer from nerves	-0.0502811	0.0167912	0.00274925	-0.0136563	0.00350698	9.86082e-05
	jobs involved heavy physical work	-0.0788525	0.0259126	0.00234246	-0.0211179	0.00547906	0.00011609
	dried fruit intake	0.16988	0.0144041	4.25516e-32	0.0114031	0.00300293	0.000146291
	length of mobile phone use	0.00808209	0.0176414	0.646858	-0.0128814	0.0036786	0.000462322
	Avg weekly champagne+white wine intake	0.0971151	0.0158413	8.77104e-10	0.0124483	0.00360153	0.000547533
	usual side of head for mobile ph use	0.0734526	0.0156087	2.52899e-06	0.0111705	0.00327926	0.000658295
	exposure to tobacco smoke at home	0.293565	0.0308777	1.96708e-21	0.0220209	0.00646739	0.00066191
	portion size	0.44391	0.0537583	1.51931e-16	0.0385328	0.011341	0.000680139
	current tobaco smoking	-0.011443	0.022501	0.611065	-0.0159095	0.00468944	0.000692353
	pleasure walk	0.0829345	0.0155314	9.31191e-08	0.0117827	0.00347884	0.00070679
	strenous sport	0.182787	0.0393237	3.35801e-06	0.0359825	0.010768	0.000833676
	irritability	0.0950229	0.0153822	6.52103e-10	0.0106999	0.00321049	0.000859874
	raw vegetable intake	0.045686	0.0150512	0.00240261	0.0102724	0.00314105	0.00107418
	fathers age at death	0.103475	0.015793	5.68698e-11	0.0104954	0.00332187	0.00158069
	sibling_depression	0.130173	0.029977	1.40953e-05	0.019214	0.00627982	0.00221625
	worry too long after embarrasment	0.000195914	0.0138596	0.988722	-0.00874591	0.00288878	0.00246561
	Variation in diet	0.22325	0.0252991	1.10459e-18	0.015646	0.00527755	0.00303057
	Oily fish intake	0.0818383	0.0178728	4.67487e-06	0.0106969	0.00372804	0.00411383
	mother_depression	0.0837491	0.0286164	0.00342696	0.0171303	0.00597276	0.00413016
	sibling_heartdisease	0.0707547	0.038495	0.0660603	0.0227706	0.00806384	0.00474612
	family relationship satisfaction	0.21599	0.0497555	1.41924e-05	0.0287663	0.010349	0.00544302
	father_stroke	-0.106239	0.0290505	0.000255177	-0.0164068	0.00607621	0.00693058
	plays computer games	0.362397	0.0377966	9.02233e-22	0.0207382	0.00788194	0.00851108
	jobs involved walking standing	-0.0587113	0.0187426	0.00173342	-0.0103653	0.00396214	0.00889521
	Poultry intake	0.117285	0.0135672	5.41171e-18	0.00687692	0.00282849	0.0150448
	sibling_diabetes	-0.243083	0.0288854	3.92956e-17	-0.0143814	0.0060525	0.0174964
	smokers in household	0.162114	0.023405	4.32088e-12	0.0115312	0.00488606	0.0182742
	Cheese Intake	0.025064	0.0139714	0.072822	-0.00668377	0.0029175	0.0219685
	birth weight	0.0246704	0.0263536	0.349207	-0.0123127	0.00538095	0.0221263
	height size at age 10	0.0298807	0.0156681	0.0565078	0.00739009	0.00327114	0.0238728
	no of adopted brothers	0.394569	0.141074	0.00518139	0.0606673	0.027485	0.0273443
	frequency of friend/family visit	-0.0130803	0.0167732	0.435491	-0.00771625	0.00349811	0.0273961
	sibling_illness	0.141885	0.0151213	6.44562e-21	0.00694998	0.00316787	0.0282436
	Alcohol taken with meals	0.130039	0.0174803	1.01562e-13	0.00841101	0.00385908	0.0292924
	exposure to tobacco smoke outside	0.157363	0.0186294	3.00021e-17	0.00820407	0.00391188	0.0359747
	birth weight of first child	-0.00104972	0.0241548	0.965336	-0.00974714	0.00477555	0.0412474
	Sleep duration	0.0357842	0.014081	0.0110442	0.00578761	0.00294027	0.0490233
	no hrs of work in a week	0.051769	0.0182135	0.00447871	-0.00688606	0.00384851	0.073571
	time employed in current job	0.0256026	0.0183712	0.163432	0.00687141	0.0038915	0.0774394
	Non-oily fish intake	0.0461012	0.0183252	0.011879	0.0066675	0.00382142	0.0810258
	Beef intake	0.0428366	0.0212718	0.0440343	-0.0075098	0.00443726	0.0905625
	number of depression episodes	0.144283	0.0619999	0.0199612	0.0213729	0.0126318	0.0906538
	time spent watching TV	0.212404	0.0139444	2.23834e-52	0.00487484	0.00290873	0.0937516
	sibling_stroke	-0.075452	0.0699671	0.28086	-0.0240483	0.0146567	0.100846
	father_illness	0.0861673	0.0168	2.91419e-07	0.00533643	0.00351392	0.12885
	Processed meat intake	0.127063	0.0144859	1.76989e-18	0.00443711	0.0030215	0.141965
	Snoring	0.191953	0.0142283	1.80731e-41	-0.00431469	0.00298491	0.148318
	no in household	0.00785587	0.0144919	0.58776	-0.00432444	0.00302427	0.152743
	sibling_alzheimer	0.122184	0.112983	0.279504	0.0312255	0.0236677	0.18706
	age asthma diagnosed	0.176275	0.0472183	0.000189311	0.0113024	0.00885433	0.201792
	work/job satisfaction	0.107312	0.0479681	0.0252795	0.0128322	0.010069	0.202513
	body size at age 10	0.360435	0.0187192	1.40125e-82	0.00489365	0.0039144	0.211239
	bipolar disorder	-0.0543737	0.135142	0.68743	-0.0349699	0.0281716	0.214489
	mother_heartdisease	0.0200586	0.0271988	0.460831	0.00687329	0.00567684	0.225988
	Pork Intake	0.156899	0.0380602	3.75033e-05	0.00929942	0.00794162	0.241611
	salt added to food	0.0385085	0.0186176	0.0386031	-0.00445214	0.00388116	0.251334
	father_bp	-0.0298036	0.0195711	0.127801	-0.00449801	0.00409348	0.271846
	no of older siblings	0.00234773	0.0292056	0.93593	-0.00664223	0.00606382	0.273349
	sibling_bp	-0.0446899	0.0210417	0.0336811	0.00451343	0.00440744	0.305813
	transport type to job	0.122845	0.0293615	2.86714e-05	-0.006292	0.00619067	0.309456
	weekly usage of mobile phone in last 3 mnths	0.057721	0.0179926	0.00133656	-0.00375783	0.00375462	0.316897
	avg weekly intake of other alcoholic drinks	0.297523	0.112659	0.00826963	0.0252418	0.0255181	0.322581
	adopted mother still alive	-0.160892	0.166685	0.334481	-0.0316138	0.0326635	0.333172
	mother still alive	-0.160892	0.166685	0.334481	-0.0316138	0.0326635	0.333172
	number of full brothers	0.0615268	0.0155779	7.82841e-05	0.00303387	0.003251	0.350711
	single episode major depression	0.088723	0.0489763	0.0700566	0.00891045	0.0102095	0.382796
	major depression	0.088723	0.0489763	0.0700566	0.00891045	0.0102095	0.382796
	jobs involved shift work	0.131207	0.0306106	1.81724e-05	0.00557145	0.00647126	0.389265
	father_alzheimer	-0.0102696	0.0378916	0.78637	-0.00673306	0.00792533	0.395569
	adopted as child	0.131951	0.0601707	0.0283115	0.0103339	0.0125486	0.410219
	childhood sunburn ocations	0.00434313	0.0168163	0.796199	0.00267006	0.0035025	0.445863
	wear glasses/contact lenses	0.0250387	0.0219488	0.253963	-0.00319152	0.00457576	0.4855
	part of multiple birth	0.0216077	0.0458041	0.637111	-0.00641252	0.00955939	0.502343
	number of full sisters	0.0490604	0.0160808	0.00228194	0.0022465	0.0033557	0.503204
	Bread type	0.11067	0.0156016	1.30948e-12	0.00215074	0.00326269	0.509772
	Lamb intake	0.0294164	0.0436316	0.500186	-0.00556442	0.00910557	0.541134
	left/right handed	-0.00113697	0.0230911	0.96073	-0.00210872	0.00482114	0.661829
	father_heartdisease	0.017465	0.0200343	0.383343	0.00181872	0.00419037	0.664271
	no of adopted sisters	-0.047023	0.14094	0.738667	-0.0105572	0.0274975	0.701047
	Cooked vegetable intake	0.0313945	0.0137482	0.0223996	-0.00100461	0.00287383	0.72666
	mother_alzheimer	0.0283744	0.0266225	0.286512	0.00167928	0.00555655	0.762487
	fresh fruit intake	0.017947	0.0143302	0.210427	-0.000513643	0.00298905	0.863562
	non accidental death in close genetic family	0.0448044	0.0275011	0.103276	0.000982642	0.00572595	0.863743
	mother_bp	-0.00677908	0.0167935	0.686453	0.000594074	0.00350509	0.865412
	Avg weekly spirits	0.100067	0.016287	8.05703e-10	0.00056738	0.00370303	0.878225
	Avg weekly fortified wine	0.0261576	0.0244323	0.284343	-0.000764774	0.00555306	0.890461
	father_depression	-0.00121325	0.039304	0.975375	0.000540663	0.00822079	0.947563
	avg monthly intake of other alcoholic drinks	0.126738	0.146892	0.388258	-0.000776506	0.0266066	0.976717

## Sheet: WHR
	LinearReg: WHR= α PRS + βEnv + γ(PRS*Env) + c.Cov + ε , covariates = age, gender, first 5 genotype PCs
	Exposure	Trait_EstimateInteraction	Trait_Estimate_SE	Trait_Pinteraction	InvNormTrait_EstimateInteraction	InvNormTrait_Estimate_SE	InvNormTrait_Pinteraction
	Avg weekly beer+cider	-0.00468041	0.000260868	6.0982e-72	-0.053526	0.00297434	2.29423e-72
	no hrs of work in a week	-0.00325151	0.000268269	8.44088e-34	-0.0382431	0.00305491	6.07361e-36
	Alcohol intake frequency	-0.00282997	0.000222129	3.59447e-37	-0.0312266	0.00249859	7.80133e-36
	Processed meat intake	-0.00189746	0.000216058	1.60943e-18	-0.024641	0.00243007	3.69341e-24
	Snoring	-0.0015993	0.000212422	5.12996e-14	-0.0232418	0.00239135	2.51358e-22
	time spent driving	-0.00254668	0.000277198	4.0589e-20	-0.0277728	0.00310212	3.48551e-19
	sensitive/hurt feelings	-0.00172844	0.000205429	3.98279e-17	-0.0202439	0.00231105	1.96678e-18
	seen doctor for nerves, anxiety, tension, depression	-0.00182772	0.000211607	5.7754e-18	-0.0202962	0.00238013	1.50239e-17
	miserableness	-0.00163357	0.00020444	1.34778e-15	-0.0187966	0.00230013	3.04203e-16
	risk taking	-0.00176309	0.000235596	7.24939e-14	-0.0212383	0.00265019	1.11449e-15
	body size at age 10	0.00238184	0.00027337	2.97292e-18	0.0246551	0.00307691	1.123e-15
	worrier	-0.00148937	0.000205852	4.65804e-13	-0.0180103	0.00231532	7.34077e-15
	guilty	-0.00168045	0.000225618	9.4832e-14	-0.0192163	0.00253854	3.74549e-14
	worry too long after embarrasment	-0.00138141	0.000205276	1.70472e-11	-0.0172554	0.00231118	8.2796e-14
	Bread Intake	-0.00129018	0.000206011	3.78726e-10	-0.0169931	0.00231893	2.3406e-13
	Sleeplessness	0.00166684	0.000221972	5.95976e-14	0.0174913	0.00249646	2.44813e-12
	distance bw home and work	-0.0023632	0.000340387	3.85905e-12	-0.0264207	0.0038766	9.42562e-12
	water intake	-0.00133873	0.000210813	2.15134e-10	-0.01613	0.00236986	1.00301e-11
	fresh fruit intake	-0.00124423	0.000212469	4.74325e-09	-0.0157202	0.00239131	4.90848e-11
	Bread type	-0.00124179	0.000231993	8.66955e-08	-0.0163198	0.00261069	4.07849e-10
	time spend out in winter	-0.00144307	0.000250961	8.9224e-09	-0.017633	0.00283339	4.87447e-10
	dried fruit intake	-0.000951656	0.000213347	8.17534e-06	-0.0139488	0.00239812	6.01273e-09
	raw vegetable intake	-0.00116877	0.000222987	1.59413e-07	-0.0143648	0.00251059	1.05554e-08
	weekly usage of mobile phone in last 3 mnths	-0.00143331	0.000264944	6.31186e-08	-0.0167532	0.00298471	1.98996e-08
	lonliness	0.00161351	0.000264513	1.06227e-09	0.0163284	0.00297532	4.06928e-08
	childhood sunburn ocations	-0.00127343	0.000249127	3.19676e-07	-0.0151053	0.00280159	6.98499e-08
	alcohol status	-0.002862	0.000567129	4.50219e-07	-0.033798	0.00637861	1.16728e-07
	jobs involved heavy physical work	-0.00179649	0.000382611	2.66305e-06	-0.0229019	0.00435587	1.45986e-07
	no days vigorous act	0.00119261	0.000204407	5.40053e-09	0.0120386	0.00230307	1.722e-07
	getting up in morning	-0.00132459	0.000266844	6.91163e-07	-0.0151414	0.00300113	4.5314e-07
	smoking status	-0.000703753	0.00020138	0.000474741	-0.0114245	0.00226532	4.58029e-07
	avg total household income before tax	0.00154345	0.000247865	4.75958e-10	0.0137826	0.00278898	7.74412e-07
	time spend out in summer	-0.000897	0.000209609	1.87458e-05	-0.0116112	0.00236492	9.12183e-07
	mood swings	0.00103665	0.000204083	3.78464e-07	0.0112581	0.00229593	9.41805e-07
	current tobaco smoking	-0.001273	0.000333266	0.000133596	-0.0182727	0.00374766	1.08429e-06
	time spent using computer	-0.00105784	0.000257442	3.97397e-05	-0.0130443	0.00289178	6.45996e-06
	Avg weekly red wine intake	-0.00104417	0.000238942	1.24316e-05	-0.0120668	0.00272394	9.42999e-06
	Avg weekly spirits	-0.000967868	0.000255011	0.00014744	-0.0127529	0.00290745	1.15345e-05
	past tobacco smoking	-0.000616055	0.000211626	0.00360234	-0.0100111	0.00238208	2.63848e-05
	Avg weekly champagne+white wine intake	-0.000946794	0.000246622	0.000123541	-0.0114806	0.00281205	4.45398e-05
	time employed in current job	-0.0010132	0.000271338	0.000188444	-0.0124092	0.00308784	5.8528e-05
	Cheese Intake	0.000894884	0.000207148	1.56051e-05	0.00929092	0.0023315	6.75041e-05
	walk pace	0.00118513	0.000201446	4.02896e-09	0.00870463	0.00227154	0.000127106
	fed-up feelings	0.000899173	0.000205913	1.26139e-05	0.00882745	0.0023168	0.000138882
	Alcohol taken with meals	-0.000864336	0.000269701	0.0013517	-0.0112494	0.00306016	0.000236864
	age started wearing glasses	-0.000773712	0.00021735	0.000371262	-0.00894749	0.00244538	0.0002533
	no in household	0.000967183	0.000214596	6.57675e-06	0.00863376	0.00241438	0.000348964
	salt added to food	-0.00073507	0.0002775	0.00807576	-0.0099691	0.00312091	0.00140186
	Lamb intake	-0.00188368	0.000644995	0.00349533	-0.0227204	0.00725676	0.00174263
	birth weight	-0.000873885	0.000382689	0.0223998	-0.0133962	0.00434941	0.0020702
	wear glasses/contact lenses	0.00113158	0.000325069	0.000499546	0.011146	0.00365603	0.00229874
	able to confide	-0.000514364	0.000234986	0.0286035	-0.00768769	0.00264372	0.0036388
	exposure to tobacco smoke outside	-0.000635475	0.000277846	0.0221875	-0.00864188	0.00313141	0.00578494
	seen psychiatrist for nerves, tension,etc	0.000993248	0.000317724	0.00177132	0.00962267	0.00357346	0.00708552
	Type of accomodation	0.00100969	0.000358147	0.00481442	0.0101365	0.00402798	0.0118523
	mother_illness	0.000663259	0.000227836	0.00360148	0.00633697	0.00256624	0.013536
	mother_depression	0.000984981	0.000426504	0.0209202	0.0117573	0.00480396	0.0143886
	breastfed as baby	-0.000551225	0.00025339	0.0296012	-0.00694507	0.00287054	0.0155452
	Pork Intake	-0.00124683	0.000566945	0.0278636	-0.0150418	0.00637811	0.0183567
	Townsend deprivation index	0.000715701	0.000212333	0.000749957	0.00560925	0.00238789	0.0188225
	jobs involved shift work	-0.000766096	0.000451407	0.0896736	-0.0113654	0.00513964	0.0270139
	frequency of friend/family visit	-0.000457486	0.000250288	0.0675743	-0.00596411	0.00281513	0.0341256
	tense	-0.000542062	0.000270661	0.0452063	-0.00641854	0.00304657	0.0351344
	no of live births	-0.000394855	0.000300596	0.18899	-0.0088491	0.0042919	0.0392267
	Beef intake	-0.000563692	0.00031586	0.0743228	-0.00724526	0.003553	0.0414314
	Daytime dozing	0.00148678	0.000623753	0.0171441	0.0141217	0.0070181	0.0442018
	non accidental death in close genetic family	-0.000649543	0.000410818	0.113859	-0.00909113	0.00459984	0.0481115
	mother_diabetes	0.000555646	0.000383588	0.147464	0.00848981	0.00432069	0.0494243
	avg weekly intake of other alcoholic drinks	0.00371577	0.00178882	0.0377838	0.0391786	0.0202747	0.0533141
	sibling_illness	0.000727631	0.000224866	0.00121295	0.00484987	0.00253861	0.0560776
	hot drink temperature	0.000699778	0.000273655	0.0105536	0.00564685	0.00307764	0.0665365
	morning evening person	-0.000253038	0.000220513	0.251178	-0.00452418	0.00248053	0.0681714
	strenous sport	0.00132681	0.000683538	0.0522543	0.0155706	0.00874614	0.075037
	portion size	-0.00116269	0.000822527	0.157497	-0.0164316	0.00923439	0.0751803
	fathers age at death	-0.000352848	0.000236327	0.135426	-0.00465075	0.00266143	0.0805588
	sibling_stroke	-0.00167091	0.00105344	0.112708	-0.0203496	0.0118924	0.087056
	no of adopted sisters	-0.00320027	0.00198823	0.107553	-0.037775	0.0224581	0.0926336
	mother_heartdisease	-0.000740331	0.000401187	0.0649871	-0.00722773	0.0045188	0.109715
	frequency of exercise in last 4 wks	0.000596	0.000318388	0.0612176	0.00591506	0.00374447	0.114182
	number of days walked 10+min	-0.000225505	0.000203511	0.267832	-0.00355443	0.0022966	0.121697
	Sleep duration	0.000320075	0.000208691	0.125099	0.00362819	0.00234758	0.122226
	sibling_diabetes	-0.000978292	0.000428886	0.0225487	-0.00727441	0.00484194	0.133001
	Cereal intake	-0.000251176	0.000212723	0.237696	-0.00357482	0.00239615	0.135725
	coffee intake	-0.000235198	0.000218275	0.281244	-0.00358635	0.00245437	0.143958
	age asthma diagnosed	0.00102299	0.000646586	0.113626	0.0103151	0.00720094	0.152018
	work/job satisfaction	-0.0010014	0.000718319	0.163296	-0.0115214	0.00808613	0.154208
	father_bp	0.000477526	0.000290271	0.0999491	0.00460485	0.00327303	0.159456
	part of multiple birth	-0.000907469	0.000674854	0.178726	-0.0103817	0.00758957	0.171346
	father_illness	0.000451502	0.0002489	0.0696804	0.00379505	0.00280656	0.17631
	maternal smoking at birth	-0.000184483	0.000234531	0.431514	-0.00331598	0.00263928	0.208973
	father_heartdisease	-0.000406784	0.000298732	0.173293	-0.00413222	0.00336844	0.219919
	fathers age	-0.000301413	0.000415035	0.467696	-0.00585104	0.00478093	0.22102
	no of cigarettes currently smoked daily	-0.000486756	0.000788544	0.537052	-0.0110119	0.00902681	0.222508
	plays computer games	-0.000266337	0.000559276	0.63392	-0.00763805	0.0062901	0.224635
	Poultry intake	0.000169147	0.000201542	0.401321	0.00266029	0.00226696	0.240594
	irritability	-0.000208363	0.000228813	0.362493	-0.00299167	0.0025779	0.245843
	number of full brothers	-0.000121961	0.000231923	0.598979	-0.00294555	0.00260822	0.258759
	father_alzheimer	-0.000650236	0.000564332	0.24923	-0.00701062	0.00636329	0.27058
	mother_alzheimer	-0.000477435	0.0003933	0.224779	-0.00485249	0.00442997	0.273352
	time spent watching TV	0.000590133	0.00020656	0.00427739	0.00252087	0.00232435	0.278122
	father_depression	0.000564952	0.000588577	0.337126	0.00682047	0.00663667	0.304094
	no of vehicles in household	0.000470828	0.000313261	0.132842	0.00363306	0.00354166	0.304983
	number of children fathered	-0.000350553	0.00030703	0.253557	-0.00472713	0.00471791	0.316367
	sibling_depression	0.000555865	0.00044139	0.207904	0.00488541	0.00498291	0.326874
	transport type to job	-0.000389614	0.00043143	0.366488	-0.0045215	0.00491663	0.357765
	duration of walks	0.000255324	0.000262512	0.330743	0.00271426	0.00297067	0.360882
	freq of stair climbing in last 4 wks	1.94916e-05	0.000211482	0.926566	-0.00213038	0.00238357	0.371442
	avg monthly intake of other alcoholic drinks	-0.00148683	0.00191684	0.437954	-0.0185752	0.0212151	0.381274
	sibling_alzheimer	-0.00140931	0.00164773	0.392381	-0.0149392	0.0186014	0.421904
	duration of vigorous act	0.00018838	0.000267964	0.482053	0.00241587	0.00311218	0.437594
	longest period of depression	-0.000548983	0.000660922	0.406185	-0.00572462	0.00737579	0.437671
	height size at age 10	8.13183e-05	0.000232005	0.725962	0.00201171	0.00261144	0.441095
	Non-oily fish intake	-0.000234877	0.000272455	0.388646	-0.00220133	0.00306487	0.472607
	single episode major depression	-0.000588065	0.000724168	0.41676	-0.00578532	0.00814394	0.477467
	major depression	-0.000588065	0.000724168	0.41676	-0.00578532	0.00814394	0.477467
	father still alive	0.000581682	0.000241621	0.0160666	0.0019153	0.002719	0.481176
	left/right handed	-0.000208193	0.000342046	0.542743	-0.00245903	0.0038466	0.522645
	mother_stroke	-0.000139133	0.000454605	0.759565	-0.00314469	0.00512048	0.539123
	number of days per week of 10+ min physical act	0.000173708	0.00020496	0.396706	0.00131826	0.00231112	0.568407
	Oily fish intake	-0.000153959	0.000264366	0.560318	-0.00165465	0.00297396	0.577952
	bipolar disorder	0.00114346	0.00185953	0.538608	0.0113736	0.0209121	0.586526
	birth weight of first child	0.000219885	0.000339542	0.51725	0.00246423	0.00489704	0.614818
	smokers in household	0.000295813	0.000348975	0.396626	0.00191525	0.00392697	0.62575
	suffer from nerves	0.000164239	0.000250055	0.511303	0.00128944	0.00281251	0.646618
	Cooked vegetable intake	8.64556e-05	0.000204025	0.671749	0.00100245	0.00229917	0.662835
	number of depression episodes	1.54452e-05	0.000915982	0.986547	-0.00435897	0.0102283	0.669989
	tea intake	-0.000128677	0.000204502	0.529204	-0.000885339	0.00230242	0.70059
	exposure to tobacco smoke at home	0.000502521	0.000458049	0.272603	0.00194797	0.0051597	0.705776
	Nap during the day	0.000107511	0.000449908	0.811135	-0.00189125	0.00506017	0.708588
	Variation in diet	0.000341849	0.000375801	0.363004	0.00145153	0.00422728	0.731318
	duration of moderate act	-6.05701e-05	0.000267053	0.820572	-0.00101707	0.00304825	0.738637
	father_stroke	0.000162123	0.000431508	0.70713	0.00148888	0.00486559	0.759604
	usual side of head for mobile ph use	0.000153685	0.000232089	0.507856	0.00073283	0.00261589	0.779366
	no of older siblings	-5.85835e-05	0.000436614	0.893263	-0.00133623	0.00488589	0.784478
	adopted mother still alive	0.000812821	0.00236483	0.731081	0.00661139	0.0265353	0.803255
	mother still alive	0.000812821	0.00236483	0.731081	0.00661139	0.0265353	0.803255
	no of adopted brothers	-0.000485747	0.00198859	0.807035	-0.00477784	0.0224376	0.831384
	pleasure walk	-3.19482e-06	0.000241338	0.989438	-0.000580902	0.00276651	0.833686
	family relationship satisfaction	-0.000116214	0.000756778	0.877953	-0.00176081	0.00846662	0.835252
	sibling_heartdisease	-0.000181426	0.000576032	0.752794	0.00128014	0.0065029	0.843939
	father_diabetes	3.82036e-05	0.000395196	0.922989	0.000837025	0.00445617	0.851006
	mother_bp	5.21044e-05	0.000249563	0.834618	-0.00051218	0.00281098	0.85542
	jobs involved walking standing	6.24366e-05	0.000275898	0.820966	-0.000534614	0.0031411	0.864853
	adopted as child	0.000284474	0.000887883	0.748669	0.00160621	0.00998652	0.872222
	length of mobile phone use	-4.56476e-05	0.000262742	0.862074	-0.000446117	0.00295675	0.88007
	mothers age	0.000334678	0.000319307	0.294577	0.000482725	0.00363834	0.894449
	sibling_bp	-6.08298e-05	0.000313686	0.846239	0.000403876	0.00354123	0.909198
	number of full sisters	8.45202e-05	0.000238595	0.723158	0.000298568	0.00268315	0.911398
	Avg weekly fortified wine	-6.43077e-05	0.000379601	0.865475	-0.000354949	0.00432741	0.934628
	financial satifaction	0.000134663	0.000531996	0.80017	0.000408114	0.00594982	0.945314
	mothers age at death	-2.19498e-05	0.000264728	0.933919	-0.000189022	0.00298445	0.949499
	mothers age at death	-2.19498e-05	0.000264728	0.933919	-0.000189022	0.00298445	0.949499
	happiness	9.54565e-05	0.000865968	0.912226	0.00027933	0.00968539	0.976992

## Sheet: CAD
	LogisticReg: CAD = α PRS + βEnv + γ(PRS*Env) + c.Cov + ε , covariates = age, gender, first 5 genotype PCs
	Exposure	Trait_EstimateInteraction	Trait_Estimate_SE	Trait_Pinteraction
	gender	0.228759	0.0125142	1.19451e-74
	sensitive/hurt feelings	0.0794497	0.0124149	1.55861e-10
	worrier	0.0795291	0.0124706	1.80194e-10
	seen doctor for nerves, anxiety, tension, depression	0.0728152	0.0126241	8.02362e-09
	guilty	0.0741788	0.0137014	6.16407e-08
	Bread Intake	0.0649539	0.0123335	1.39085e-07
	miserableness	0.0633107	0.0123572	3.00127e-07
	worry too long after embarrasment	0.0620798	0.0124498	6.15142e-07
	Avg weekly beer+cider	0.0771502	0.0158679	1.16181e-06
	smoking status	0.0597524	0.0123037	1.19492e-06
	fed-up feelings	-0.0565185	0.0123907	5.08206e-06
	past tobacco smoking	0.0568559	0.0129027	1.05055e-05
	lonliness	-0.0662419	0.0151499	1.22877e-05
	Alcohol intake frequency	-0.0562425	0.012994	1.50242e-05
	father_bp	0.0748097	0.0175803	2.08764e-05
	water intake	0.0521623	0.0127791	4.46817e-05
	alcohol status	-0.118436	0.0299494	7.66804e-05
	father still alive	0.075394	0.0196562	0.000125246
	mood swings	-0.0468353	0.0123415	0.000147685
	Bread type	0.0510471	0.0134647	0.000149937
	Snoring	0.0477316	0.012822	0.000197166
	Avg weekly champagne+white wine intake	0.0606675	0.017187	0.000415792
	sibling_depression	-0.092206	0.0264937	0.000500852
	sibling_bp	0.0591407	0.0175696	0.000762459
	Sleeplessness	-0.0423908	0.0128069	0.000932975
	height size at age 10	0.0467481	0.0142329	0.00102163
	Oily fish intake	0.0497534	0.0151677	0.00103721
	suffer from nerves	-0.0475232	0.0145988	0.00113279
	seen psychiatrist for nerves, tension,etc	-0.0550723	0.0174537	0.00160317
	getting up in morning	0.0492952	0.0160272	0.00209999
	dried fruit intake	0.0368489	0.013095	0.00489344
	risk taking	0.0378416	0.0138678	0.00635762
	tense	-0.042721	0.0157346	0.00662551
	Pork Intake	-0.0803653	0.0304733	0.00835844
	number of depression episodes	-0.129085	0.0495278	0.00915221
	Nap during the day	0.0564795	0.0221677	0.0108396
	fresh fruit intake	0.0322094	0.0128495	0.0121876
	Processed meat intake	0.031413	0.0127224	0.013545
	mother_stroke	-0.0604771	0.0248453	0.0149267
	mother_bp	0.0369225	0.0153901	0.0164353
	age asthma diagnosed	-0.084539	0.0364449	0.0203603
	adopted mother still alive	0.321401	0.139585	0.0213042
	mother still alive	0.321401	0.139585	0.0213042
	father_illness	0.0367935	0.0163341	0.0242872
	no hrs of work in a week	0.044877	0.0201703	0.0260874
	pleasure walk	0.0350444	0.016028	0.0287824
	number of days per week of 10+ min physical act	-0.0270927	0.0125802	0.0312721
	time spent using computer	0.0318129	0.0148296	0.0319344
	weekly usage of mobile phone in last 3 mnths	-0.035915	0.0170477	0.0351404
	mothers age at death	0.0303515	0.0144487	0.0356721
	mother_depression	-0.0526114	0.0257755	0.0412371
	Avg weekly fortified wine	0.0502548	0.0250269	0.0446397
	Cooked vegetable intake	-0.0246867	0.0123781	0.0461101
	Avg weekly red wine intake	0.0306882	0.0155562	0.0485258
	body size at age 10	0.032295	0.0166751	0.0527791
	number of children fathered	0.0330003	0.0175	0.0593312
	time spent driving	-0.0290753	0.0165093	0.0782139
	maternal smoking at birth	0.0247651	0.0140862	0.078728
	coffee intake	-0.0221283	0.0131686	0.0928829
	usual side of head for mobile ph use	0.0232594	0.0142477	0.102573
	no of live births	0.0352749	0.0219313	0.107741
	sibling_illness	-0.0221788	0.0139333	0.111434
	time spend out in winter	0.0227899	0.0143709	0.112777
	avg total household income before tax	-0.0287743	0.0183707	0.117275
	wear glasses/contact lenses	-0.0399951	0.0256056	0.118297
	mothers age	-0.0397502	0.0262308	0.12967
	father_depression	-0.0536874	0.0355852	0.131375
	current tobaco smoking	0.0277291	0.0186045	0.136104
	financial satifaction	-0.0438242	0.030406	0.1495
	childhood sunburn ocations	-0.021484	0.015417	0.163461
	Variation in diet	-0.0300273	0.0215606	0.163713
	non accidental death in close genetic family	0.0311697	0.0235422	0.185506
	father_diabetes	0.0328303	0.0251995	0.192637
	hot drink temperature	-0.020831	0.0161198	0.196268
	mother_alzheimer	0.0288689	0.0228024	0.205498
	birth weight of first child	0.0269224	0.0219888	0.220813
	Poultry intake	-0.0143938	0.0121816	0.237366
	adopted as child	0.0570139	0.0493058	0.247545
	left/right handed	0.023739	0.0208457	0.254788
	happiness	-0.0540516	0.0478904	0.259045
	jobs involved shift work	0.0330943	0.0316077	0.295085
	Cheese Intake	0.0129758	0.0124235	0.296276
	birth weight	-0.0243768	0.0235263	0.300131
	number of full brothers	-0.0140379	0.0135494	0.300178
	tea intake	-0.0125768	0.0123347	0.307903
	frequency of friend/family visit	0.0153192	0.015301	0.316733
	Type of accomodation	0.0200621	0.0201386	0.319153
	walk pace	-0.0135506	0.0137876	0.325699
	duration of vigorous act	0.0177194	0.0182923	0.332705
	jobs involved walking standing	-0.0186836	0.0199995	0.350199
	no of older siblings	-0.0227569	0.0254035	0.370351
	no of vehicles in household	-0.0185961	0.021115	0.378478
	length of mobile phone use	0.0131958	0.0149981	0.37895
	breastfed as baby	0.0145816	0.0165743	0.378982
	age started wearing glasses	0.0110438	0.0129396	0.393388
	mother_diabetes	0.0184828	0.0223701	0.408677
	family relationship satisfaction	-0.0351031	0.0426488	0.410467
	father_stroke	0.0207362	0.0252311	0.411163
	Beef intake	-0.0145332	0.018153	0.423365
	duration of walks	0.012988	0.0162447	0.423985
	Lamb intake	-0.0266706	0.0356968	0.454979
	time spend out in summer	0.00915519	0.0130001	0.481284
	no days vigorous act	-0.00893376	0.0127019	0.481845
	distance bw home and work	0.0172218	0.0250029	0.490955
	longest period of depression	0.0266764	0.0387328	0.490994
	raw vegetable intake	0.00923546	0.0137415	0.501531
	able to confide	0.00896508	0.0136526	0.511403
	exposure to tobacco smoke outside	0.0104143	0.0164556	0.526816
	Alcohol taken with meals	0.0101263	0.0160021	0.526854
	jobs involved heavy physical work	0.0159648	0.0261747	0.541906
	time employed in current job	0.0122822	0.0201975	0.543117
	Non-oily fish intake	-0.00966862	0.0161435	0.549228
	time spent watching TV	-0.0077968	0.0131242	0.552461
	father_alzheimer	0.0207012	0.0354944	0.559741
	Cereal intake	-0.00721246	0.012861	0.574933
	avg monthly intake of other alcoholic drinks	0.0678127	0.121252	0.575976
	no of adopted sisters	0.05828	0.106244	0.583314
	smokers in household	0.00996026	0.0211516	0.637712
	Townsend deprivation index	-0.00578735	0.0125444	0.644548
	mother_illness	-0.00590191	0.0147463	0.688988
	sibling_alzheimer	0.0325466	0.0826185	0.693626
	single episode major depression	0.0176054	0.0456638	0.699834
	major depression	0.0176054	0.0456638	0.699834
	freq of stair climbing in last 4 wks	0.00497779	0.0135074	0.712483
	frequency of exercise in last 4 wks	0.00723165	0.0222941	0.745654
	no of adopted brothers	0.0341568	0.108223	0.752295
	sibling_stroke	-0.0170616	0.0560699	0.760906
	fathers age at death	0.00393442	0.0133715	0.768575
	irritability	0.00384675	0.0135937	0.777193
	exposure to tobacco smoke at home	0.00725084	0.0258605	0.779183
	fathers age	0.0108882	0.0390581	0.780423
	no in household	-0.00338028	0.0144441	0.814966
	portion size	-0.0109488	0.0515464	0.83179
	bipolar disorder	-0.0190094	0.102337	0.852639
	salt added to food	0.00285483	0.0159944	0.858338
	duration of moderate act	-0.00291853	0.0164031	0.858782
	morning evening person	0.00230674	0.0133901	0.863224
	avg weekly intake of other alcoholic drinks	0.0199737	0.120815	0.868688
	number of days walked 10+min	0.00152258	0.0124549	0.902703
	Avg weekly spirits	0.00191988	0.0158695	0.903707
	plays computer games	0.00299208	0.0319401	0.925365
	part of multiple birth	-0.0020484	0.0396791	0.958828
	Sleep duration	-0.000501959	0.012515	0.968006
	number of full sisters	-0.000385984	0.0138938	0.977837
	strenous sport	-0.00150156	0.063077	0.981008
	mother_heartdisease	0.746267	34.1677	0.982575
	no of cigarettes currently smoked daily	0.000870589	0.0404801	0.982842
	sibling_heartdisease	0.746499	43.2771	0.986238
	father_heartdisease	0.721582	42.2636	0.986378
	sibling_diabetes	0.000392842	0.0230989	0.986431
	Daytime dozing	0.000479162	0.0308131	0.987593
	transport type to job	0.000442526	0.0355234	0.990061
	work/job satisfaction	0.000420746	0.0504817	0.99335

## Sheet: T2D
	LogisticReg: T2D = α PRS + βEnv + γ(PRS*Env) + c.Cov + ε , covariates = age, gender, first 5 genotype PCs
	Exposure	Trait_EstimateInteraction	Trait_Estimate_SE	Trait_Pinteraction
	sibling_diabetes	0.0749888	0.0225091	0.000863811
	maternal smoking at birth	0.0558341	0.0170386	0.00104943
	Bread Intake	0.041051	0.0150086	0.00623507
	tense	-0.0506105	0.0193789	0.00901139
	Avg weekly beer+cider	-0.051196	0.0200914	0.0108296
	age started wearing glasses	0.0387548	0.0157145	0.013656
	mother_diabetes	0.0523814	0.0215676	0.0151527
	work/job satisfaction	-0.128911	0.0553326	0.0198194
	Oily fish intake	0.0448191	0.019273	0.0200459
	mother_illness	0.0411988	0.0183086	0.0244338
	father_bp	0.0505247	0.0228334	0.0269146
	bipolar disorder	-0.247061	0.113909	0.0300872
	father_illness	0.0422507	0.0202245	0.0366999
	part of multiple birth	-0.0986057	0.0483199	0.041282
	no days vigorous act	0.0313089	0.0158815	0.0486772
	Sleeplessness	0.0302	0.0154369	0.0504232
	current tobaco smoking	-0.0437104	0.0226518	0.0536482
	mother_bp	0.0379428	0.0196996	0.054095
	sibling_bp	0.0432942	0.0232564	0.0626592
	time spent using computer	0.0318938	0.0173323	0.0657485
	jobs involved walking standing	-0.0450551	0.0245848	0.0668561
	non accidental death in close genetic family	0.0526047	0.029119	0.070834
	jobs involved shift work	-0.0647971	0.0364731	0.0756386
	dried fruit intake	-0.0283878	0.0163614	0.0827332
	frequency of friend/family visit	-0.0310751	0.0181185	0.0863267
	Avg weekly red wine intake	-0.0345021	0.0207451	0.0962832
	childhood sunburn ocations	-0.0313466	0.0190214	0.0993592
	no of cigarettes currently smoked daily	-0.080946	0.0498158	0.104183
	fresh fruit intake	0.0249606	0.015413	0.105351
	no of adopted sisters	0.197069	0.122804	0.108549
	Alcohol taken with meals	-0.0316631	0.0197439	0.108783
	time spent watching TV	-0.0265494	0.0166229	0.110231
	smoking status	-0.0237486	0.0150343	0.114193
	birth weight of first child	-0.0427128	0.02762	0.121997
	father_heartdisease	-0.0339487	0.0220418	0.123513
	sibling_alzheimer	-0.176606	0.115504	0.126262
	Cereal intake	-0.0236973	0.0155881	0.128456
	birth weight	0.0447004	0.0303011	0.140157
	Cheese Intake	-0.0209391	0.0151024	0.165603
	gender	-0.0203705	0.0150981	0.177268
	morning evening person	0.0216676	0.0161432	0.179527
	no of adopted brothers	0.160797	0.127233	0.206302
	Pork Intake	-0.0454234	0.0360691	0.207907
	financial satifaction	-0.0421561	0.0342402	0.218253
	father_diabetes	0.029496	0.0242959	0.224736
	transport type to job	0.0538518	0.0445276	0.226508
	water intake	-0.0184171	0.0154046	0.231867
	breastfed as baby	-0.0235334	0.0201663	0.243225
	number of full sisters	0.0197144	0.0169358	0.244395
	number of days per week of 10+ min physical act	-0.0179029	0.0155361	0.24918
	risk taking	-0.0189688	0.0169086	0.26193
	no of vehicles in household	-0.0296465	0.0264892	0.263059
	height size at age 10	0.0190233	0.017225	0.26942
	able to confide	0.017858	0.0164661	0.27813
	sibling_stroke	-0.0754308	0.0697424	0.279446
	Snoring	-0.0167947	0.0155507	0.280143
	exposure to tobacco smoke outside	0.0209486	0.0194605	0.281718
	freq of stair climbing in last 4 wks	-0.0185179	0.0172971	0.28436
	tea intake	-0.0160671	0.0150926	0.287071
	past tobacco smoking	-0.0165626	0.0157035	0.291557
	Beef intake	0.0230663	0.0220266	0.295007
	worry too long after embarrasment	-0.0159699	0.0152589	0.295286
	portion size	-0.059322	0.057331	0.300795
	miserableness	-0.015248	0.0150207	0.310041
	Lamb intake	-0.0405166	0.0404327	0.316307
	avg total household income before tax	-0.0239214	0.0239988	0.318875
	alcohol status	0.0340355	0.0349584	0.330255
	mother_alzheimer	-0.0284984	0.0294362	0.332974
	Avg weekly fortified wine	0.0331001	0.0342781	0.334227
	Alcohol intake frequency	0.0145814	0.0151917	0.337143
	avg weekly intake of other alcoholic drinks	0.157508	0.165696	0.341817
	fathers age at death	-0.0154467	0.0162923	0.34308
	Avg weekly champagne+white wine intake	0.0215951	0.0232353	0.352676
	worrier	0.0137115	0.0150844	0.363358
	distance bw home and work	0.0279961	0.0311028	0.368058
	no of live births	-0.0229006	0.0254578	0.36836
	coffee intake	0.0141266	0.0159153	0.374749
	duration of moderate act	-0.0186135	0.0210347	0.376213
	Poultry intake	0.012954	0.0148484	0.382981
	number of full brothers	-0.01402	0.0164509	0.394085
	sibling_heartdisease	0.0317969	0.0387633	0.412055
	mother_heartdisease	0.0232318	0.0284726	0.414537
	smokers in household	-0.020099	0.0246542	0.414938
	plays computer games	-0.0273124	0.0346518	0.430583
	duration of vigorous act	-0.0177801	0.024175	0.462051
	seen doctor for nerves, anxiety, tension, depression	-0.0111811	0.0153094	0.46518
	avg monthly intake of other alcoholic drinks	0.0981641	0.135016	0.467191
	number of children fathered	0.0143804	0.02048	0.482576
	father_alzheimer	-0.0301591	0.0434684	0.487796
	fed-up feelings	-0.0101018	0.0150236	0.501332
	jobs involved heavy physical work	0.0222982	0.0332215	0.502094
	time spend out in winter	-0.0117146	0.0176394	0.506617
	adopted as child	0.0388995	0.0586915	0.507472
	mood swings	-0.00985083	0.0150503	0.512773
	family relationship satisfaction	0.0315728	0.0486838	0.516644
	sensitive/hurt feelings	-0.00909439	0.0151238	0.547621
	fathers age	-0.0264077	0.0447554	0.55516
	no hrs of work in a week	0.0145551	0.0247358	0.556249
	body size at age 10	-0.0109971	0.0187044	0.55657
	hot drink temperature	-0.0102841	0.0186831	0.58201
	father_depression	0.0225286	0.044448	0.612258
	exposure to tobacco smoke at home	-0.0147314	0.0294661	0.617115
	father_stroke	0.0147713	0.0315434	0.639581
	Variation in diet	0.0117527	0.0252491	0.641594
	wear glasses/contact lenses	0.0144207	0.0313044	0.645043
	no in household	-0.00792495	0.0177028	0.654394
	time spend out in summer	0.00710136	0.015981	0.65678
	getting up in morning	0.0082801	0.0187814	0.659309
	Bread type	0.00680292	0.0161755	0.67407
	Sleep duration	0.00633007	0.0151672	0.676421
	sibling_depression	0.0139602	0.0337818	0.679426
	mothers age	0.0126641	0.030736	0.680319
	Nap during the day	-0.00965377	0.0240703	0.688371
	pleasure walk	-0.00802593	0.02034	0.693146
	lonliness	-0.00681721	0.0177301	0.700609
	happiness	0.0209356	0.0549603	0.703261
	Avg weekly spirits	-0.0077234	0.0203642	0.704492
	suffer from nerves	-0.00675631	0.0179724	0.706971
	length of mobile phone use	0.0068312	0.0182085	0.707538
	Townsend deprivation index	-0.00556217	0.015034	0.711402
	sibling_illness	0.00597346	0.0171063	0.726942
	Type of accomodation	-0.00724589	0.0229134	0.751828
	weekly usage of mobile phone in last 3 mnths	0.00604549	0.0205234	0.768325
	mother_depression	0.00894264	0.0322441	0.781518
	single episode major depression	-0.0149959	0.0542024	0.782037
	major depression	-0.0149959	0.0542024	0.782037
	Daytime dozing	-0.0088915	0.0328558	0.786682
	mother_stroke	0.00886679	0.0329881	0.788093
	Non-oily fish intake	0.00506594	0.0196479	0.796533
	adopted mother still alive	-0.0365117	0.158194	0.817468
	mother still alive	-0.0365117	0.158194	0.817468
	Cooked vegetable intake	0.00342365	0.0151069	0.820713
	time employed in current job	0.0053323	0.0247068	0.829125
	left/right handed	0.00529676	0.0250523	0.832553
	time spent driving	0.00362428	0.0195378	0.852836
	irritability	-0.00281248	0.0163471	0.8634
	duration of walks	0.00331432	0.0207649	0.873187
	frequency of exercise in last 4 wks	-0.00450716	0.0288011	0.875645
	mothers age at death	-0.0027351	0.0175517	0.876166
	usual side of head for mobile ph use	-0.00261106	0.0173765	0.880556
	walk pace	-0.00277828	0.0187252	0.882049
	strenous sport	0.0141017	0.0972343	0.884689
	father still alive	0.00301566	0.0231795	0.896487
	number of depression episodes	-0.00696025	0.0582904	0.904953
	no of older siblings	-0.00318632	0.0312362	0.918751
	number of days walked 10+min	0.00154122	0.0151519	0.91898
	Processed meat intake	-0.00102542	0.0151781	0.946137
	guilty	0.00112865	0.01679	0.946405
	longest period of depression	0.00254379	0.0455013	0.955417
	age asthma diagnosed	-0.00125821	0.0425513	0.976411
	raw vegetable intake	-0.000299586	0.016835	0.985802
	seen psychiatrist for nerves, tension,etc	0.000364617	0.0208045	0.986017
	salt added to food	-0.000133879	0.0195513	0.994536

## Sheet: BMIObesity
	LogisticReg: BMIObesity = α PRS + βEnv + γ(PRS*Env) + c.Cov + ε , covariates = age, gender, first 5 genotype PCs
	Exposure	Trait_EstimateInteraction	Trait_Estimate_SE	Trait_Pinteraction
	body size at age 10	-0.117277	0.0106745	4.43166e-28
	time spent watching TV	-0.0631727	0.00918159	5.97019e-12
	Bread Intake	0.0455261	0.00881932	2.4421e-07
	coffee intake	-0.0459409	0.009193	5.81148e-07
	Cheese Intake	-0.0407943	0.00881208	3.66793e-06
	raw vegetable intake	0.0404301	0.00953476	2.23232e-05
	Cereal intake	-0.0347304	0.0090156	0.000117037
	Snoring	-0.032271	0.00907927	0.000378907
	Lamb intake	-0.0909467	0.0256916	0.000400215
	Oily fish intake	0.0394472	0.0113527	0.00051141
	seen psychiatrist for nerves, tension,etc	-0.0443447	0.0129563	0.000620183
	Alcohol taken with meals	-0.0392321	0.0114711	0.000626018
	salt added to food	-0.0386912	0.0113631	0.000661702
	Avg weekly spirits	-0.0383154	0.0112642	0.000670126
	Townsend deprivation index	0.0299219	0.00895852	0.000837646
	jobs involved heavy physical work	-0.0544669	0.0164662	0.000940336
	age started wearing glasses	0.0299278	0.00929122	0.00127709
	Bread type	-0.0307135	0.00965737	0.00147116
	mother_stroke	-0.0610035	0.0194321	0.00169346
	childhood sunburn ocations	-0.0330211	0.0107582	0.00214495
	father still alive	-0.0327709	0.010751	0.00230236
	time spend out in summer	-0.0267531	0.00910208	0.00329034
	number of children fathered	-0.0392586	0.0133918	0.00337286
	time spend out in winter	-0.030001	0.0106392	0.00480477
	Alcohol intake frequency	0.0257569	0.00921908	0.00520811
	no days vigorous act	0.0249299	0.00898784	0.0055416
	no in household	-0.025137	0.00931633	0.00697219
	smoking status	-0.022255	0.00864398	0.0100349
	dried fruit intake	-0.0237077	0.00945116	0.0121266
	mother_alzheimer	-0.0378483	0.017358	0.0292234
	getting up in morning	0.0242571	0.0112094	0.0304638
	seen doctor for nerves, anxiety, tension, depression	-0.0190389	0.00896702	0.0337357
	Avg weekly beer+cider	-0.0242018	0.0114466	0.0344875
	number of full brothers	-0.0198778	0.00973293	0.0411198
	past tobacco smoking	-0.0182408	0.00904376	0.0437007
	Cooked vegetable intake	-0.0173764	0.00876328	0.0473828
	Beef intake	-0.0243152	0.0129572	0.0605757
	mother_bp	0.0200085	0.0106755	0.0608967
	Sleep duration	0.016622	0.00895597	0.0634572
	miserableness	-0.0159351	0.00872991	0.0679494
	fed-up feelings	-0.0159417	0.00877054	0.0691194
	sibling_stroke	-0.0760057	0.0427616	0.0754976
	mood swings	-0.0155277	0.00873645	0.0755118
	time spent using computer	0.018643	0.0105243	0.0764895
	no of vehicles in household	-0.0234687	0.0135107	0.0823806
	usual side of head for mobile ph use	0.0172531	0.00996112	0.083265
	jobs involved walking standing	-0.0210159	0.012272	0.0868027
	fresh fruit intake	-0.0154337	0.00908634	0.0894021
	fathers age at death	-0.016666	0.00992713	0.0931841
	sibling_heartdisease	0.039802	0.0238557	0.0952269
	Non-oily fish intake	-0.0183579	0.0114903	0.110113
	avg total household income before tax	-0.0179914	0.0112699	0.110397
	sibling_illness	-0.0154556	0.0096913	0.110759
	no of live births	-0.0203209	0.012801	0.112412
	longest period of depression	0.0422173	0.0273362	0.122498
	strenous sport	0.0624048	0.0405662	0.123964
	duration of vigorous act	0.0195559	0.0127465	0.124975
	tea intake	0.0133735	0.00877733	0.127599
	number of days walked 10+min	0.0130515	0.0087515	0.13587
	irritability	-0.014172	0.00963792	0.141442
	avg monthly intake of other alcoholic drinks	-0.100913	0.0710478	0.155506
	mother_diabetes	-0.021368	0.0156371	0.171784
	mother_heartdisease	0.0228528	0.0169385	0.177285
	Pork Intake	-0.0300033	0.0224359	0.181127
	duration of moderate act	0.0161531	0.0120932	0.181641
	father_stroke	-0.0249215	0.0186769	0.182089
	mothers age	0.0189964	0.0143328	0.185045
	adopted mother still alive	-0.126462	0.0963632	0.189401
	mother still alive	-0.126462	0.0963632	0.189401
	non accidental death in close genetic family	-0.0223518	0.01714	0.192209
	no of adopted brothers	0.102441	0.0791803	0.195745
	mothers age at death	0.0141198	0.0110404	0.200927
	Type of accomodation	0.0186487	0.0148336	0.208684
	no of older siblings	-0.0226212	0.0181661	0.213042
	Variation in diet	-0.018433	0.015008	0.219367
	morning evening person	0.0108302	0.00938315	0.248409
	duration of walks	0.0129166	0.0116352	0.266944
	family relationship satisfaction	-0.0331774	0.0301436	0.27105
	exposure to tobacco smoke outside	-0.0123784	0.0114818	0.280995
	father_alzheimer	-0.0250767	0.02477	0.311355
	bipolar disorder	-0.0783634	0.0778973	0.314423
	current tobaco smoking	-0.0146404	0.0146212	0.316676
	adopted as child	-0.0343632	0.036143	0.341727
	portion size	-0.0303295	0.0320652	0.344216
	no of cigarettes currently smoked daily	0.0317293	0.0341701	0.353112
	Daytime dozing	0.022627	0.0249837	0.365112
	weekly usage of mobile phone in last 3 mnths	-0.0100095	0.0110884	0.366686
	fathers age	0.0168414	0.0192706	0.38215
	no hrs of work in a week	0.0102738	0.0121711	0.398604
	financial satifaction	-0.0170159	0.0210958	0.419897
	tense	-0.00943096	0.0117383	0.421722
	frequency of exercise in last 4 wks	0.0118734	0.0147912	0.422127
	transport type to job	-0.0169939	0.0212475	0.423823
	Avg weekly red wine intake	0.00877015	0.0110902	0.429062
	jobs involved shift work	-0.0148252	0.0189812	0.434776
	number of full sisters	-0.00786462	0.0100699	0.4348
	father_illness	-0.00852964	0.0110181	0.438844
	Sleeplessness	-0.00692511	0.00932602	0.45775
	birth weight of first child	0.0108236	0.0146366	0.459613
	mother_illness	0.00735685	0.00997192	0.460662
	Processed meat intake	0.00630111	0.00905888	0.486696
	left/right handed	-0.0101374	0.0148011	0.493401
	father_heartdisease	-0.00875077	0.0128262	0.495077
	father_diabetes	0.0108371	0.0161387	0.501903
	sibling_alzheimer	0.0468669	0.0701581	0.504122
	mother_depression	-0.0113859	0.0181192	0.529752
	wear glasses/contact lenses	-0.00898444	0.0143593	0.531519
	frequency of friend/family visit	0.00633037	0.0107235	0.554971
	no of adopted sisters	-0.0458407	0.0789402	0.561442
	sibling_diabetes	0.00959046	0.0172535	0.57831
	breastfed as baby	0.00607512	0.010938	0.57861
	risk taking	-0.00528097	0.00993164	0.594912
	Avg weekly champagne+white wine intake	0.00608542	0.0115369	0.597864
	freq of stair climbing in last 4 wks	0.0048829	0.00954533	0.608967
	length of mobile phone use	0.00585797	0.0114895	0.610154
	avg weekly intake of other alcoholic drinks	-0.0378818	0.0747806	0.612455
	walk pace	-0.00499718	0.00990509	0.613906
	Poultry intake	-0.0043513	0.00863378	0.614271
	pleasure walk	0.00537632	0.0108987	0.621802
	work/job satisfaction	-0.01476	0.0303995	0.627298
	Nap during the day	0.00848304	0.0179064	0.635683
	time spent driving	-0.0052167	0.0113106	0.64464
	number of days per week of 10+ min physical act	0.00380485	0.00892825	0.669993
	father_bp	-0.00509705	0.0124937	0.683296
	maternal smoking at birth	0.00372435	0.00989079	0.70651
	hot drink temperature	0.00365589	0.0112732	0.745712
	part of multiple birth	-0.00924643	0.0295052	0.75399
	happiness	0.0110236	0.0352064	0.754194
	gender	0.00269419	0.00862752	0.754829
	sibling_depression	-0.00580855	0.0189225	0.75887
	birth weight	-0.00419946	0.0159836	0.792755
	exposure to tobacco smoke at home	-0.00461071	0.0183413	0.801517
	distance bw home and work	-0.00360455	0.0151408	0.811828
	alcohol status	-0.00535006	0.0230384	0.816365
	suffer from nerves	0.00228764	0.0107416	0.83135
	sensitive/hurt feelings	0.0018172	0.00879478	0.836304
	guilty	0.00178844	0.00965727	0.853079
	father_depression	-0.00437365	0.0252863	0.862679
	able to confide	-0.0015161	0.00990882	0.878394
	number of depression episodes	0.00556838	0.0368194	0.87979
	worrier	-0.0013209	0.00877709	0.880375
	plays computer games	-0.00300843	0.0219245	0.890859
	water intake	0.00107545	0.00898092	0.904683
	lonliness	-0.00106585	0.010867	0.921868
	worry too long after embarrasment	-0.000832703	0.00881846	0.92477
	single episode major depression	0.0025596	0.0307479	0.933657
	major depression	0.0025596	0.0307479	0.933657
	smokers in household	0.00108093	0.0143191	0.939826
	age asthma diagnosed	0.00178008	0.025993	0.945401
	Avg weekly fortified wine	0.000553591	0.0180367	0.975515
	time employed in current job	0.000156149	0.0121559	0.989751
	height size at age 10	0.000124846	0.00994749	0.989986
	sibling_bp	0.000131587	0.0131432	0.992012

## Sheet: WHRObesity
	LogisticReg: WHRObesity = α PRS + βEnv + γ(PRS*Env) + c.Cov + ε , covariates = age, gender, first 5 genotype PCs
	Exposure	Trait_EstimateInteraction	Trait_Estimate_SE	Trait_Pinteraction
	gender	-0.228047	0.00878421	1.36746e-148
	Alcohol intake frequency	-0.0833542	0.00930343	3.26089e-19
	no hrs of work in a week	-0.0913829	0.0119566	2.12446e-14
	Avg weekly beer+cider	-0.0732387	0.010801	1.19591e-11
	time spent driving	-0.0746397	0.0110455	1.40418e-11
	sensitive/hurt feelings	-0.0499681	0.00842716	3.04025e-09
	water intake	-0.0481765	0.00871062	3.18822e-08
	miserableness	-0.041612	0.00848785	9.46083e-07
	seen doctor for nerves, anxiety, tension, depression	-0.0429143	0.00884023	1.20736e-06
	walk pace	0.0418184	0.00863185	1.26826e-06
	avg total household income before tax	0.0491525	0.010204	1.45756e-06
	distance bw home and work	-0.065922	0.0139332	2.23113e-06
	Sleeplessness	0.0433037	0.00920805	2.566e-06
	fed-up feelings	0.035211	0.00853595	3.70695e-05
	Processed meat intake	-0.0350101	0.00872939	6.0566e-05
	body size at age 10	0.044796	0.011329	7.68257e-05
	worry too long after embarrasment	-0.0326009	0.00848115	0.000121084
	lonliness	0.0406578	0.0109742	0.000211506
	raw vegetable intake	-0.0343417	0.00933763	0.000235282
	Cheese Intake	0.0312958	0.00855921	0.000255797
	age started wearing glasses	-0.0325552	0.0089661	0.00028241
	risk taking	-0.034144	0.00947509	0.000313891
	guilty	-0.0335519	0.00947469	0.000398288
	worrier	-0.0272814	0.00843216	0.00121474
	time spent using computer	-0.0320149	0.0102701	0.00182524
	no days vigorous act	0.0257285	0.0085414	0.00259358
	time spent watching TV	0.0259915	0.00863697	0.00261819
	hot drink temperature	0.0334201	0.0111632	0.00275553
	Townsend deprivation index	0.0259197	0.00874392	0.00303364
	sibling_illness	0.0275284	0.00933842	0.0031998
	getting up in morning	-0.032381	0.0112322	0.00394075
	mother_illness	0.0265902	0.00935182	0.00446465
	weekly usage of mobile phone in last 3 mnths	-0.0305631	0.0108222	0.00474129
	mood swings	0.0235916	0.00843741	0.00517272
	Beef intake	-0.0343763	0.0128529	0.00748176
	time spend out in summer	-0.0232229	0.00869744	0.00758321
	alcohol status	-0.0630652	0.0238022	0.00805972
	jobs involved heavy physical work	-0.0404605	0.015656	0.00975644
	no in household	0.0228035	0.00883816	0.00987677
	usual side of head for mobile ph use	0.0244804	0.00967121	0.0113651
	Nap during the day	0.0461966	0.0183505	0.0118205
	number of children fathered	0.0282982	0.0112791	0.0121104
	wear glasses/contact lenses	0.0325059	0.0131777	0.0136348
	Bread Intake	-0.019625	0.00840956	0.019614
	Bread type	-0.0219724	0.00943361	0.0198506
	time spend out in winter	-0.0232342	0.01013	0.0218126
	Daytime dozing	0.0575172	0.0252529	0.0227475
	father still alive	0.0227067	0.0101382	0.0251086
	sibling_diabetes	-0.0389399	0.0175066	0.0261284
	sibling_heartdisease	-0.0519577	0.0234529	0.0267318
	Avg weekly champagne+white wine intake	-0.0233551	0.0108699	0.0316669
	tea intake	-0.0178645	0.00842848	0.0340454
	fresh fruit intake	-0.0186326	0.00884049	0.0350623
	transport type to job	-0.0380308	0.019153	0.0470746
	mother_depression	0.0350616	0.0178951	0.0500794
	portion size	-0.0628923	0.0324098	0.0523147
	sibling_alzheimer	-0.125782	0.0655619	0.0550438
	seen psychiatrist for nerves, tension,etc	0.024768	0.0130742	0.0581703
	no of adopted sisters	-0.139645	0.0762619	0.0670829
	able to confide	-0.0172134	0.00951681	0.070492
	breastfed as baby	-0.0179063	0.0106977	0.0941618
	birth weight	-0.0260683	0.0156542	0.0958623
	duration of moderate act	-0.0184157	0.0111163	0.0975922
	father_bp	0.0192857	0.0120663	0.109973
	mother_heartdisease	-0.0262793	0.0164422	0.10998
	Sleep duration	0.0136439	0.00862181	0.113538
	mothers age at death	-0.0166177	0.0107071	0.120658
	childhood sunburn ocations	-0.0157364	0.0101958	0.122732
	time employed in current job	-0.0175759	0.0114984	0.126375
	Lamb intake	-0.0383662	0.0257602	0.136392
	no of vehicles in household	0.0188436	0.0130497	0.148743
	sibling_bp	0.0184344	0.0130338	0.157258
	Type of accomodation	0.0201631	0.0145539	0.16593
	father_illness	0.0138598	0.0102833	0.177723
	Non-oily fish intake	-0.0149655	0.0112513	0.183479
	number of days walked 10+min	-0.0109431	0.00842283	0.193871
	Oily fish intake	-0.0141482	0.0109229	0.195225
	work/job satisfaction	-0.0361823	0.0290134	0.212364
	suffer from nerves	0.0125873	0.0102294	0.218509
	past tobacco smoking	-0.0106736	0.00880308	0.225328
	plays computer games	0.0266076	0.0222583	0.231931
	bipolar disorder	0.0886025	0.0770045	0.249891
	duration of vigorous act	-0.0125921	0.0114218	0.270263
	Snoring	-0.00956576	0.00877989	0.27593
	number of depression episodes	0.0390553	0.0368153	0.288761
	coffee intake	-0.00921275	0.00891039	0.301167
	length of mobile phone use	-0.0109635	0.0108714	0.313226
	jobs involved shift work	0.0182513	0.0187201	0.32958
	fathers age	-0.0175737	0.0181176	0.332058
	smoking status	-0.00788757	0.00833597	0.344042
	frequency of exercise in last 4 wks	-0.0127416	0.0138277	0.356813
	Alcohol taken with meals	-0.0101605	0.0112008	0.364338
	exposure to tobacco smoke outside	-0.0102098	0.0114051	0.370684
	no of live births	-0.0134704	0.0152314	0.376491
	age asthma diagnosed	0.0214745	0.0253522	0.39697
	jobs involved walking standing	0.00977738	0.0117183	0.404073
	sibling_depression	0.0151242	0.0187104	0.418901
	Pork Intake	-0.0171092	0.0226064	0.449152
	Avg weekly fortified wine	-0.0119998	0.0166207	0.470305
	father_heartdisease	-0.00879159	0.0123718	0.477321
	non accidental death in close genetic family	-0.0110841	0.0165071	0.501918
	no of adopted brothers	-0.0506019	0.0763984	0.507752
	morning evening person	0.00585721	0.00908423	0.519078
	mother_alzheimer	-0.0098412	0.016216	0.543929
	dried fruit intake	-0.00541594	0.00896705	0.545856
	fathers age at death	-0.00572194	0.00960872	0.551513
	adopted as child	0.0210066	0.0357524	0.556829
	mother_diabetes	0.0090634	0.015648	0.562452
	mothers age	0.00771551	0.0136037	0.570603
	salt added to food	-0.00620957	0.011276	0.581848
	height size at age 10	-0.00522988	0.00954907	0.583909
	Avg weekly red wine intake	-0.00540762	0.0101881	0.595572
	single episode major depression	0.0160391	0.0304869	0.59882
	major depression	0.0160391	0.0304869	0.59882
	Cooked vegetable intake	-0.00427947	0.00840999	0.610853
	avg weekly intake of other alcoholic drinks	0.0390792	0.0772897	0.613123
	birth weight of first child	0.0081345	0.016876	0.629794
	financial satifaction	0.0101496	0.0213988	0.63528
	Cereal intake	-0.00403607	0.00876775	0.645279
	longest period of depression	0.0124178	0.0270047	0.645633
	father_depression	0.0110976	0.024831	0.654929
	duration of walks	0.00480303	0.0108656	0.65846
	happiness	0.015187	0.0345248	0.660019
	Avg weekly spirits	-0.00480041	0.0109289	0.660487
	current tobaco smoking	0.00592122	0.0134815	0.660508
	exposure to tobacco smoke at home	0.0080456	0.0188905	0.670174
	strenous sport	0.0120231	0.0305351	0.693767
	father_stroke	0.00686754	0.0175806	0.696069
	avg monthly intake of other alcoholic drinks	-0.0276214	0.0732051	0.705939
	family relationship satisfaction	-0.0113149	0.0302005	0.707915
	part of multiple birth	-0.0104028	0.0278552	0.708805
	no of cigarettes currently smoked daily	0.0112969	0.0304554	0.710688
	number of full sisters	-0.00363145	0.00980945	0.711234
	adopted mother still alive	0.0338127	0.0931407	0.716584
	mother still alive	0.0338127	0.0931407	0.716584
	sibling_stroke	-0.014705	0.0424203	0.728855
	maternal smoking at birth	0.00306661	0.00965544	0.750785
	Variation in diet	-0.00479959	0.0152946	0.753665
	mother_bp	0.00316451	0.0104315	0.761614
	pleasure walk	-0.00303038	0.0103506	0.769696
	number of days per week of 10+ min physical act	0.00248578	0.00849907	0.769923
	freq of stair climbing in last 4 wks	0.00256273	0.00885431	0.77225
	father_alzheimer	-0.00633867	0.0233039	0.785621
	tense	0.00301902	0.0112571	0.788555
	left/right handed	-0.00354303	0.0139118	0.798971
	Poultry intake	-0.00199989	0.00828914	0.809348
	number of full brothers	0.00203198	0.00950269	0.830678
	father_diabetes	0.00294288	0.0162906	0.856643
	no of older siblings	0.00317395	0.0175989	0.856878
	frequency of friend/family visit	0.00167659	0.0101232	0.868458
	mother_stroke	-0.00179816	0.0185195	0.92265
	irritability	-0.000421652	0.00937709	0.964134
	smokers in household	-0.000195753	0.0145632	0.989275

## Sheet: CollegeAttainment
	LogisticReg: CollegeAttainment = α PRS + βEnv + γ(PRS*Env) + c.Cov + ε , covariates = age, gender, first 5 genotype PCs
	Exposure	Trait_EstimateInteraction	Trait_Estimate_SE	Trait_Pinteraction
	Townsend deprivation index	-0.116784	0.00879624	3.1669e-40
	transport type to job	0.148154	0.0174941	2.48008e-17
	no in household	0.0671429	0.00841741	1.50324e-15
	fed-up feelings	-0.0495762	0.00846226	4.67047e-09
	mood swings	-0.0475015	0.00826829	9.19125e-09
	time spent driving	-0.0639027	0.0112783	1.46168e-08
	time spent watching TV	0.0477925	0.00845079	1.55494e-08
	Cheese Intake	0.0464586	0.00854498	5.42003e-08
	father still alive	0.0484086	0.00927931	1.82005e-07
	number of children fathered	0.0622578	0.0123383	4.51364e-07
	jobs involved shift work	0.113406	0.0225066	4.6851e-07
	tense	-0.0557158	0.0111464	5.77688e-07
	Poultry intake	0.0386677	0.00809154	1.76356e-06
	time spend out in summer	0.0404978	0.00854772	2.15997e-06
	miserableness	-0.0382772	0.00827253	3.70948e-06
	jobs involved heavy physical work	0.0936034	0.0206951	6.09732e-06
	number of full brothers	-0.0436131	0.00977467	8.12541e-06
	Beef intake	0.0568692	0.0128746	1.00003e-05
	Cooked vegetable intake	0.0359162	0.00816379	1.08525e-05
	wear glasses/contact lenses	0.0547593	0.012797	1.87686e-05
	number of full sisters	-0.0419096	0.0101513	3.65131e-05
	distance bw home and work	-0.0531583	0.0130218	4.46026e-05
	irritability	0.0364692	0.0091823	7.13668e-05
	worrier	-0.0323453	0.00821097	8.17258e-05
	Sleep duration	0.0326809	0.00840685	0.000101318
	dried fruit intake	-0.0324444	0.00857906	0.000155692
	adopted as child	0.136309	0.0362099	0.000166934
	sibling_illness	-0.0341234	0.00921128	0.000211793
	Avg weekly red wine intake	-0.0351844	0.00952531	0.000220947
	duration of walks	0.0406168	0.0111183	0.000259047
	fresh fruit intake	-0.0300685	0.00847193	0.00038641
	jobs involved walking standing	0.039121	0.0115558	0.000710784
	tea intake	0.0264545	0.00824805	0.00133955
	sibling_diabetes	0.0603679	0.0190065	0.00149229
	time spend out in winter	0.0343481	0.0111673	0.0020995
	Oily fish intake	-0.0297854	0.0104996	0.00455667
	duration of vigorous act	0.0301775	0.0107211	0.00488113
	height size at age 10	-0.024628	0.00903602	0.00641976
	smokers in household	-0.040773	0.0149597	0.00642001
	coffee intake	0.0234998	0.00873311	0.00712615
	Processed meat intake	-0.023146	0.00875635	0.00820934
	no of older siblings	-0.0480446	0.0182643	0.00852544
	no days vigorous act	-0.0213655	0.00816308	0.00886193
	mothers age	-0.0314884	0.0123817	0.0109859
	water intake	-0.0209824	0.00841171	0.0126161
	salt added to food	-0.0290624	0.0117313	0.0132362
	breastfed as baby	-0.0250485	0.0101865	0.0139328
	Bread type	0.025044	0.0102168	0.0142362
	fathers age	-0.0389843	0.016101	0.0154679
	freq of stair climbing in last 4 wks	0.020141	0.00839817	0.0164733
	single episode major depression	-0.0655059	0.0274718	0.0171036
	major depression	-0.0655059	0.0274718	0.0171036
	number of days per week of 10+ min physical act	-0.0192977	0.0082015	0.0186254
	no of vehicles in household	-0.0282147	0.0122388	0.0211471
	birth weight	0.0345669	0.0152312	0.0232389
	alcohol status	0.0584454	0.0259248	0.0241696
	Daytime dozing	-0.0592943	0.0271439	0.0289298
	no hrs of work in a week	-0.0229938	0.0106441	0.0307534
	childhood sunburn ocations	0.0207738	0.009708	0.0323659
	mother_diabetes	0.0341685	0.0159751	0.0324474
	pleasure walk	0.0204067	0.00958167	0.0331912
	Alcohol intake frequency	0.0196103	0.00943572	0.0376815
	sibling_bp	0.0261163	0.0129654	0.0439781
	morning evening person	0.0176796	0.00878147	0.0440845
	avg monthly intake of other alcoholic drinks	0.15852	0.081764	0.0525315
	Snoring	0.0166098	0.00866586	0.0552765
	Avg weekly spirits	0.0202924	0.0106331	0.0563368
	sensitive/hurt feelings	0.0155225	0.00821272	0.0587504
	guilty	-0.0168766	0.00909757	0.063586
	Avg weekly fortified wine	-0.0273638	0.0149163	0.0665809
	number of days walked 10+min	0.0148453	0.00815915	0.0688413
	current tobaco smoking	-0.0269981	0.0148801	0.069619
	gender	-0.0146056	0.00809102	0.071049
	Avg weekly beer+cider	0.0202439	0.0112902	0.0729659
	raw vegetable intake	-0.0157802	0.00896667	0.0784287
	avg total household income before tax	0.0165987	0.00943831	0.0786366
	father_alzheimer	0.0376741	0.0217465	0.0831987
	duration of moderate act	0.019567	0.0113582	0.0849383
	hot drink temperature	-0.0182199	0.0108742	0.0938322
	able to confide	0.016238	0.00970253	0.0942126
	bipolar disorder	0.123977	0.0754626	0.100406
	lonliness	-0.0175029	0.0110988	0.114793
	mother_bp	0.0147678	0.00977985	0.131038
	strenous sport	0.0433529	0.0289354	0.134064
	Bread Intake	0.0120637	0.0082699	0.144634
	age started wearing glasses	0.0124848	0.00868849	0.150738
	Type of accomodation	-0.0210405	0.0147767	0.154477
	Non-oily fish intake	0.0155629	0.0109489	0.155199
	maternal smoking at birth	0.012771	0.00955911	0.181548
	adopted mother still alive	0.11483	0.0879293	0.191575
	mother still alive	0.11483	0.0879293	0.191575
	time employed in current job	0.013438	0.0107182	0.209929
	no of adopted sisters	0.0978639	0.0799532	0.220946
	mother_illness	-0.0106888	0.00900729	0.235351
	mother_depression	0.0196074	0.0166966	0.240261
	no of cigarettes currently smoked daily	0.0418013	0.0381012	0.272593
	number of depression episodes	0.0359437	0.0348719	0.302666
	smoking status	-0.00813391	0.00821503	0.322113
	seen psychiatrist for nerves, tension,etc	0.0127205	0.0128938	0.32386
	usual side of head for mobile ph use	0.00925708	0.00940665	0.325066
	father_heartdisease	0.0115442	0.011849	0.329919
	getting up in morning	0.00920943	0.010486	0.379805
	frequency of exercise in last 4 wks	0.010866	0.0125861	0.387955
	father_illness	-0.00828549	0.00984428	0.399981
	no of live births	-0.00976908	0.0116709	0.402566
	happiness	0.0282826	0.0340322	0.405943
	mother_stroke	0.0154892	0.0188814	0.412024
	avg weekly intake of other alcoholic drinks	0.0630936	0.0778069	0.417423
	time spent using computer	-0.00800296	0.00995521	0.421457
	weekly usage of mobile phone in last 3 mnths	0.0084894	0.0106815	0.426745
	mother_heartdisease	0.0133886	0.0168558	0.427018
	financial satifaction	0.0172489	0.0218707	0.4303
	father_stroke	0.0137551	0.0175902	0.43423
	Sleeplessness	-0.00705827	0.00918239	0.442086
	father_diabetes	0.0120726	0.0157201	0.442504
	sibling_heartdisease	0.0181747	0.0252681	0.471972
	father_depression	0.0151743	0.0221652	0.493595
	Cereal intake	-0.00578125	0.00863251	0.503045
	fathers age at death	0.00637492	0.00966498	0.509517
	seen doctor for nerves, anxiety, tension, depression	0.00560878	0.00851662	0.510173
	family relationship satisfaction	0.0180478	0.0292006	0.536533
	Alcohol taken with meals	0.00690837	0.012254	0.572914
	Variation in diet	-0.00860685	0.0154151	0.576613
	worry too long after embarrasment	0.00452587	0.0082286	0.582307
	left/right handed	-0.00743184	0.0136595	0.586388
	longest period of depression	0.0133916	0.0247671	0.588713
	past tobacco smoking	0.00457262	0.0085799	0.594071
	sibling_alzheimer	0.0417755	0.0796322	0.599858
	sibling_stroke	0.0222123	0.047109	0.637278
	mothers age at death	0.00502492	0.0110061	0.647988
	non accidental death in close genetic family	0.00725726	0.0161162	0.652489
	no of adopted brothers	0.0339556	0.0790999	0.667723
	part of multiple birth	-0.0120225	0.0280967	0.668724
	frequency of friend/family visit	0.00414013	0.00971969	0.670142
	Nap during the day	0.00796513	0.0189339	0.673988
	work/job satisfaction	-0.01138	0.0278241	0.682541
	body size at age 10	0.00396591	0.0110146	0.718804
	length of mobile phone use	-0.00361269	0.0107365	0.736504
	Avg weekly champagne+white wine intake	-0.0032469	0.00982084	0.740937
	risk taking	-0.00293045	0.00920176	0.750131
	mother_alzheimer	0.00457318	0.0158105	0.77239
	plays computer games	-0.0058809	0.0223599	0.792542
	exposure to tobacco smoke at home	0.00470682	0.0207821	0.820825
	Lamb intake	-0.00580161	0.0260134	0.823517
	birth weight of first child	0.00260838	0.0143885	0.856146
	age asthma diagnosed	0.00442031	0.024785	0.858451
	walk pace	-0.00126185	0.00815186	0.876985
	suffer from nerves	-0.00159247	0.0103316	0.877503
	exposure to tobacco smoke outside	0.00136619	0.0114307	0.904864
	Pork Intake	-0.00216165	0.0237439	0.92746
	portion size	-0.0016988	0.0308093	0.956028
	sibling_depression	0.000833708	0.0173905	0.961764
	father_bp	0.000180554	0.0112947	0.987246

## Sheet: DEP
	LogisticReg: DEP = α PRS + βEnv + γ(PRS*Env) + c.Cov + ε , covariates = age, gender, first 5 genotype PCs
	Exposure	Trait_EstimateInteraction	Trait_Estimate_SE	Trait_Pinteraction
	seen psychiatrist for nerves, tension,etc	-0.181636	0.0119283	2.32916e-52
	lonliness	-0.0647476	0.0111048	5.52311e-09
	tense	-0.0627732	0.0114376	4.05768e-08
	seen doctor for nerves, anxiety, tension, depression	-0.0566505	0.0108441	1.7501e-07
	gender	0.0363623	0.00985202	0.000223512
	father_depression	-0.0834015	0.0227736	0.000250063
	miserableness	-0.0314162	0.00986335	0.00144681
	Nap during the day	-0.0641328	0.0205357	0.00179026
	suffer from nerves	-0.0330505	0.0107019	0.00201323
	sibling_diabetes	0.0639323	0.0212067	0.00257211
	getting up in morning	-0.0342046	0.0113953	0.00268524
	sibling_depression	-0.0524143	0.0177818	0.00320215
	worrier	-0.0295103	0.0103153	0.00422549
	irritability	-0.0294533	0.0103745	0.00452536
	Sleeplessness	-0.028894	0.010198	0.00460686
	sensitive/hurt feelings	-0.0285246	0.0102156	0.00523428
	number of depression episodes	0.152716	0.0552503	0.00570827
	family relationship satisfaction	-0.0668606	0.0242153	0.00576092
	guilty	-0.026673	0.0100593	0.00801152
	worry too long after embarrasment	-0.025185	0.00988149	0.0108122
	Townsend deprivation index	-0.0249712	0.00992523	0.011872
	breastfed as baby	0.0294488	0.0118498	0.012949
	mother_stroke	-0.0565437	0.0229938	0.0139292
	tea intake	-0.0238909	0.00976056	0.0143773
	mood swings	-0.0235351	0.00988246	0.0172421
	happiness	-0.065651	0.0284859	0.0211842
	avg total household income before tax	-0.0273902	0.0119634	0.0220502
	mother_depression	-0.0370722	0.017157	0.0307137
	mothers age at death	-0.0272864	0.0127315	0.0320956
	frequency of friend/family visit	0.0248153	0.0118086	0.0356014
	smoking status	-0.0201792	0.00964693	0.0364588
	mother_diabetes	0.0382843	0.018374	0.0371954
	maternal smoking at birth	-0.0225604	0.0110061	0.0403834
	fed-up feelings	-0.019466	0.00975337	0.0459528
	Avg weekly champagne+white wine intake	-0.0239409	0.0122531	0.0507179
	birth weight	-0.0341867	0.018316	0.0619722
	strenous sport	-0.0708944	0.0382946	0.0641282
	financial satifaction	-0.0321203	0.017405	0.0649704
	dried fruit intake	-0.018861	0.0102205	0.0649781
	adopted as child	-0.0759516	0.0418291	0.0694073
	mother_illness	-0.0199014	0.0111239	0.0736028
	raw vegetable intake	-0.0182384	0.0104895	0.0820809
	duration of moderate act	-0.0218727	0.0127469	0.0861774
	Avg weekly fortified wine	-0.033178	0.0193898	0.0870608
	father still alive	0.0192421	0.0112558	0.0873517
	current tobaco smoking	-0.025339	0.0149739	0.0906061
	coffee intake	-0.0175722	0.0104605	0.0929848
	Pork Intake	0.0446696	0.0272363	0.100989
	Avg weekly spirits	0.0211668	0.0131128	0.106483
	past tobacco smoking	-0.0164087	0.0102006	0.107702
	father_illness	-0.0193162	0.0120625	0.109302
	part of multiple birth	0.0478972	0.0314204	0.127409
	jobs involved heavy physical work	-0.0285208	0.0195664	0.144939
	body size at age 10	-0.0180824	0.0127154	0.154999
	non accidental death in close genetic family	-0.0195216	0.0138464	0.158579
	duration of walks	0.0175172	0.0125329	0.162205
	Alcohol intake frequency	-0.0141718	0.0103618	0.171408
	Daytime dozing	-0.0372545	0.0273982	0.173911
	no of older siblings	0.0196618	0.0148706	0.186105
	age asthma diagnosed	0.0380352	0.0287915	0.186484
	fresh fruit intake	0.0132714	0.0101704	0.191922
	morning evening person	-0.0132063	0.0102657	0.198287
	no of live births	-0.0164244	0.0130021	0.206515
	pleasure walk	-0.0146432	0.0117149	0.211311
	father_alzheimer	-0.0293578	0.0245087	0.230975
	Bread Intake	-0.0116954	0.00988124	0.236575
	mother_bp	0.0139595	0.0118619	0.23926
	mothers age	0.0169238	0.0150595	0.261098
	time spend out in summer	-0.0109724	0.01001	0.273015
	father_diabetes	0.0202634	0.0187902	0.280854
	Oily fish intake	0.0131638	0.0126167	0.29678
	frequency of exercise in last 4 wks	-0.0160056	0.0156105	0.305218
	height size at age 10	0.0111667	0.0109104	0.306077
	distance bw home and work	-0.0170108	0.0170407	0.318161
	number of full brothers	0.0110131	0.011085	0.320459
	left/right handed	-0.0159849	0.0163022	0.326823
	father_heartdisease	-0.0141153	0.0145441	0.331789
	Bread type	0.0104935	0.0113235	0.354081
	number of full sisters	0.0104988	0.0114121	0.35759
	hot drink temperature	-0.0116888	0.0128209	0.361928
	no days vigorous act	-0.0086232	0.00980534	0.379163
	childhood sunburn ocations	-0.00990552	0.0113154	0.381355
	Beef intake	-0.0142635	0.0164126	0.384817
	sibling_alzheimer	0.0662271	0.0788163	0.400756
	portion size	0.0234918	0.0280483	0.402283
	Snoring	-0.00856366	0.0103706	0.40894
	sibling_bp	0.0119856	0.0152402	0.431606
	avg monthly intake of other alcoholic drinks	-0.0460572	0.0594143	0.43823
	freq of stair climbing in last 4 wks	-0.00753353	0.0101442	0.457696
	time spent watching TV	0.00728518	0.00992733	0.46304
	no hrs of work in a week	-0.00950197	0.0129937	0.46461
	exposure to tobacco smoke at home	-0.0157102	0.0215033	0.465028
	transport type to job	-0.0150444	0.020792	0.469334
	father_stroke	0.0155539	0.0220726	0.481016
	length of mobile phone use	-0.00943228	0.0134442	0.482937
	Alcohol taken with meals	-0.00868428	0.0125818	0.490053
	risk taking	-0.00759913	0.0110252	0.490666
	sibling_illness	-0.00722948	0.0107127	0.499771
	usual side of head for mobile ph use	0.00741942	0.0110136	0.500528
	alcohol status	0.0186522	0.0278932	0.503687
	sibling_heartdisease	0.0176885	0.0278968	0.526037
	smokers in household	-0.0104358	0.0165164	0.527486
	sibling_stroke	0.0351991	0.0560939	0.53033
	duration of vigorous act	0.00823359	0.0131813	0.532204
	number of days walked 10+min	-0.00599147	0.00978387	0.540284
	mother_heartdisease	-0.0123924	0.0202934	0.541424
	time spent driving	0.00802645	0.0134001	0.549184
	no of adopted sisters	0.054509	0.0927908	0.556908
	Sleep duration	0.00543799	0.00994702	0.584588
	age started wearing glasses	-0.00544187	0.0102869	0.5968
	adopted mother still alive	-0.0543127	0.102995	0.597961
	mother still alive	-0.0543127	0.102995	0.597961
	walk pace	-0.00507428	0.00985048	0.606462
	fathers age at death	0.00565687	0.0113798	0.61912
	Poultry intake	-0.0047661	0.00961298	0.620037
	number of children fathered	-0.00753592	0.0159445	0.636473
	Avg weekly beer+cider	0.00619024	0.0137443	0.652432
	no of adopted brothers	0.0406731	0.0903946	0.652746
	fathers age	0.00864651	0.0195359	0.658058
	wear glasses/contact lenses	-0.00672515	0.0158284	0.670925
	time spend out in winter	0.00499958	0.012241	0.682959
	no of vehicles in household	-0.00618656	0.0154365	0.688586
	no in household	-0.00394996	0.010285	0.700941
	able to confide	-0.00383736	0.0110505	0.7284
	jobs involved walking standing	0.00428221	0.0136347	0.75347
	Avg weekly red wine intake	-0.00347363	0.01214	0.774777
	Cheese Intake	0.00270651	0.00992648	0.785118
	Variation in diet	-0.00467337	0.0173411	0.787548
	Cooked vegetable intake	-0.00252437	0.00974474	0.795597
	work/job satisfaction	0.00580286	0.023768	0.807118
	water intake	-0.00237416	0.0100015	0.812362
	mother_alzheimer	0.00415009	0.0176311	0.81391
	father_bp	0.0030876	0.0138155	0.823155
	exposure to tobacco smoke outside	-0.00289457	0.0130272	0.824163
	Non-oily fish intake	0.00266694	0.0129823	0.837237
	Lamb intake	0.00624533	0.0316293	0.843472
	Cereal intake	0.00192724	0.0101193	0.848955
	weekly usage of mobile phone in last 3 mnths	-0.0020786	0.0121273	0.863911
	no of cigarettes currently smoked daily	-0.00553387	0.0340568	0.87092
	Processed meat intake	0.0015769	0.010383	0.879287
	birth weight of first child	-0.00208695	0.0153848	0.892098
	avg weekly intake of other alcoholic drinks	-0.00862551	0.0646102	0.893797
	plays computer games	0.00351973	0.0265424	0.894504
	time spent using computer	-0.000837599	0.0117337	0.943092
	time employed in current job	-0.000786844	0.0134631	0.953395
	salt added to food	-0.000680159	0.0129215	0.95802
	jobs involved shift work	0.00110305	0.0215213	0.959123
	number of days per week of 10+ min physical act	-0.000346497	0.00980164	0.9718
	Type of accomodation	-0.00055284	0.0160812	0.972576
	single episode major depression	0.234168	27.0781	0.9931
	major depression	0.234168	27.0781	0.9931
	longest period of depression	0.225294	58.2379	0.996913

## Sheet: IBD
	LogisticReg: IBD = α PRS + βEnv + γ(PRS*Env) + c.Cov + ε , covariates = age, gender, first 5 genotype PCs
	Exposure	Trait_EstimateInteraction	Trait_Estimate_SE	Trait_Pinteraction
	seen psychiatrist for nerves, tension,etc	-0.137572	0.0391425	0.000440327
	seen doctor for nerves, anxiety, tension, depression	0.0799678	0.0275544	0.00370574
	frequency of exercise in last 4 wks	0.12278	0.0465666	0.00837272
	morning evening person	0.0739444	0.0287297	0.010059
	duration of vigorous act	-0.0997674	0.0391291	0.0107816
	avg total household income before tax	-0.0873722	0.035922	0.0150042
	mother_alzheimer	0.120108	0.0513127	0.0192469
	walk pace	-0.0631536	0.0278348	0.0232764
	father still alive	-0.0746174	0.033376	0.0253742
	Bread type	0.0568877	0.0281961	0.043636
	sibling_depression	0.117006	0.0589442	0.0471419
	distance bw home and work	0.0977728	0.0501519	0.051232
	getting up in morning	-0.0636028	0.0326817	0.0516394
	maternal smoking at birth	-0.0587515	0.0305486	0.054453
	number of full sisters	0.0597659	0.031154	0.05506
	birth weight	0.09285	0.0497358	0.0619208
	no of live births	0.071329	0.038956	0.0670986
	Type of accomodation	-0.0796485	0.0448595	0.0758138
	bipolar disorder	0.360376	0.203323	0.0763238
	no in household	-0.0483534	0.0292702	0.0985411
	birth weight of first child	0.067287	0.0439869	0.12609
	duration of walks	0.0540432	0.035356	0.126378
	dried fruit intake	-0.0436791	0.0289213	0.130974
	length of mobile phone use	0.0507611	0.0340684	0.136231
	gender	-0.0384919	0.0264513	0.145614
	father_illness	-0.0472553	0.0327606	0.149176
	Sleeplessness	-0.0397307	0.0277979	0.152927
	mother_heartdisease	-0.072811	0.0513472	0.156187
	father_depression	-0.114044	0.0805284	0.156719
	mother_stroke	-0.0831209	0.0601246	0.166825
	current tobaco smoking	0.0594747	0.0432413	0.169003
	Cereal intake	0.0382769	0.0278736	0.169681
	strenous sport	0.160271	0.118959	0.177892
	frequency of friend/family visit	-0.0440919	0.0329409	0.180729
	portion size	0.151596	0.116643	0.19372
	happiness	0.142669	0.112083	0.203057
	Poultry intake	0.0333275	0.0264884	0.208323
	suffer from nerves	-0.0395254	0.0314771	0.209229
	no of older siblings	-0.0668129	0.0556177	0.229639
	Pork Intake	0.0801476	0.0678802	0.237713
	Lamb intake	-0.0893469	0.0782235	0.253371
	sibling_alzheimer	0.20118	0.177923	0.258177
	Avg weekly fortified wine	0.0591769	0.0527011	0.261489
	no hrs of work in a week	0.0423086	0.0384249	0.270864
	Townsend deprivation index	-0.0300229	0.02751	0.275121
	number of depression episodes	0.123274	0.114863	0.28317
	Avg weekly beer+cider	-0.0389362	0.0367621	0.289536
	time spend out in summer	-0.0292016	0.0278051	0.293615
	no of vehicles in household	-0.0455652	0.0440404	0.300845
	usual side of head for mobile ph use	0.0317155	0.0307748	0.302744
	weekly usage of mobile phone in last 3 mnths	0.0365038	0.0356889	0.306387
	jobs involved walking standing	0.0398177	0.0394873	0.313279
	plays computer games	0.0749945	0.0755118	0.320637
	no days vigorous act	-0.0270718	0.0275153	0.325173
	non accidental death in close genetic family	-0.0520697	0.0541019	0.33583
	Nap during the day	-0.0494168	0.0520946	0.342826
	mother_diabetes	-0.0472594	0.0501539	0.346045
	Processed meat intake	0.0249909	0.0276996	0.366945
	sibling_bp	-0.0368058	0.041068	0.370138
	lonliness	-0.0299829	0.0337694	0.37461
	Cheese Intake	-0.0239514	0.0273031	0.380355
	able to confide	0.0267772	0.030653	0.382359
	fed-up feelings	-0.0228317	0.0268666	0.395427
	number of days per week of 10+ min physical act	0.0231272	0.0272243	0.395601
	Daytime dozing	-0.0591979	0.0700452	0.398034
	father_bp	-0.0331828	0.0392919	0.398378
	wear glasses/contact lenses	-0.0384932	0.045659	0.399195
	left/right handed	0.037615	0.0447708	0.400814
	worry too long after embarrasment	-0.0224106	0.0269556	0.405754
	childhood sunburn ocations	0.0261221	0.032893	0.427106
	tense	-0.0260964	0.0340446	0.443358
	mothers age at death	-0.0252921	0.0334251	0.449243
	longest period of depression	0.0630818	0.0862574	0.464583
	Sleep duration	0.0197625	0.0274455	0.471487
	mother_depression	0.039241	0.0545692	0.472076
	jobs involved shift work	0.046225	0.0647501	0.47529
	tea intake	-0.0189688	0.0268276	0.479527
	Oily fish intake	-0.0244629	0.0348834	0.483131
	Non-oily fish intake	0.0240043	0.034984	0.492618
	no of adopted sisters	0.175266	0.259402	0.499259
	avg monthly intake of other alcoholic drinks	0.170263	0.252134	0.499493
	coffee intake	-0.0190145	0.0292971	0.516323
	jobs involved heavy physical work	0.0344725	0.0537698	0.52145
	father_heartdisease	0.0253315	0.039608	0.522462
	exposure to tobacco smoke at home	-0.0373838	0.0587109	0.524292
	time spent using computer	0.0207505	0.033138	0.531194
	Alcohol taken with meals	-0.0219672	0.0362518	0.544539
	sibling_illness	0.0174873	0.0295292	0.553714
	sibling_heartdisease	0.0406819	0.0695551	0.558624
	Snoring	0.0166387	0.0285619	0.560198
	Beef intake	0.0209147	0.0394895	0.59637
	exposure to tobacco smoke outside	-0.0189977	0.0363148	0.600878
	no of cigarettes currently smoked daily	-0.0507391	0.0981957	0.605356
	no of adopted brothers	0.132791	0.261575	0.611692
	father_stroke	-0.0288599	0.0574827	0.615623
	Bread Intake	0.0129893	0.0267993	0.627899
	fathers age at death	-0.014547	0.0302545	0.630642
	hot drink temperature	0.0168366	0.0355594	0.635872
	sensitive/hurt feelings	0.012454	0.0271375	0.646289
	smokers in household	-0.0205983	0.0457542	0.65257
	Avg weekly red wine intake	-0.0150669	0.0345018	0.66233
	fresh fruit intake	0.0123474	0.0287524	0.667605
	pleasure walk	0.0143691	0.0335298	0.668254
	time spend out in winter	0.013873	0.032716	0.671534
	avg weekly intake of other alcoholic drinks	0.110653	0.26366	0.674719
	water intake	0.0111535	0.0276216	0.686363
	mother_illness	-0.0120635	0.0304772	0.692237
	adopted mother still alive	0.13121	0.350095	0.707822
	mother still alive	0.13121	0.350095	0.707822
	Avg weekly spirits	-0.0131702	0.0351765	0.708104
	mothers age	0.0157089	0.0448757	0.726299
	number of days walked 10+min	-0.00942558	0.0269626	0.726654
	raw vegetable intake	0.0105114	0.0307039	0.732088
	Avg weekly champagne+white wine intake	0.0117203	0.0353138	0.739972
	sibling_diabetes	-0.0167173	0.0549058	0.760768
	freq of stair climbing in last 4 wks	-0.00839632	0.0284807	0.768141
	sibling_stroke	0.0430363	0.146655	0.769177
	risk taking	0.00865242	0.0310812	0.78072
	Variation in diet	0.0133112	0.0485499	0.78395
	smoking status	-0.00723877	0.0265882	0.785426
	part of multiple birth	-0.0240097	0.0926536	0.795532
	height size at age 10	-0.0071787	0.0309561	0.816616
	breastfed as baby	0.00778304	0.0336348	0.817005
	fathers age	-0.0134916	0.0598383	0.821616
	family relationship satisfaction	0.0211418	0.0966382	0.826827
	Cooked vegetable intake	0.00585456	0.0269342	0.827924
	number of full brothers	0.00611369	0.0296702	0.836748
	alcohol status	0.0133446	0.0663521	0.840606
	duration of moderate act	-0.00686779	0.0359261	0.848397
	age asthma diagnosed	0.0138647	0.0758732	0.855006
	salt added to food	0.00603739	0.0331821	0.855624
	past tobacco smoking	0.00468592	0.0276318	0.865337
	age started wearing glasses	-0.00473425	0.0284614	0.86789
	miserableness	0.00442856	0.0267402	0.868461
	adopted as child	-0.0175924	0.116976	0.880454
	irritability	-0.00413722	0.0293949	0.88807
	time spent driving	-0.00481854	0.0363077	0.89442
	mother_bp	-0.00382201	0.0329847	0.907754
	time employed in current job	-0.00436033	0.0388333	0.910599
	Alcohol intake frequency	0.00272582	0.0279647	0.92235
	mood swings	-0.00245562	0.0268447	0.927115
	guilty	0.00254008	0.0291698	0.930609
	father_diabetes	-0.00450641	0.0526406	0.931779
	body size at age 10	-0.00285268	0.0374716	0.939316
	work/job satisfaction	0.00643015	0.0970762	0.947188
	number of children fathered	-0.00209564	0.0396107	0.957807
	single episode major depression	0.00466227	0.0991431	0.962493
	major depression	0.00466227	0.0991431	0.962493
	financial satifaction	-0.00271209	0.0679002	0.968139
	time spent watching TV	-0.00105684	0.027802	0.969677
	father_alzheimer	0.00187395	0.0737634	0.979732
	transport type to job	-0.00123841	0.0631463	0.984353
	worrier	-1.03836e-05	0.0274177	0.999698
